# Supplementary material for: Context-dependent decision-making in the primate hippocampal–prefrontal circuit
Source: Nat Neurosci. 2025 Jan 6;28(2):374–82. doi: 10.1038/s41593-024-01839-5 (PMC11802454; doi:10.1038/s41593-024-01839-5)
Supplement: Supplementary file 3 — Statistical source data for Figs. 1–6. [file 41593_2024_1839_MOESM3_ESM.xlsx]

## Sheet: Figure 1
opt_diffs	K_choice_means_stateA	K_choice_means_stateB	D_choice_means_stateA	D_choice_means_stateB	K_rt_means_stateA	K_rt_means_stateB	D_rt_means_stateA	D_rt_means_stateB
-3	0.017029	0.0386905	0.0527265	0.0115433	206.513	212.689	218.146	219.15
-2	0.00798419	0.0124035	0.0576839	0.0469745	258.029	230.98	228.244	220.949
-1	0.0924622	0.0368116	0.0968933	0.0756395	265.644	229.015	246.599	246.56
1	0.950019	0.972087	0.867433	0.933979	248.249	217.49	248.904	222.188
2	0.995833	0.980036	0.922331	0.935424	243.116	182.61	221.779	214.936
3	1	1	0.960258	0.966592	201.647	168.166	188.051	171.744

## Sheet: Figure 2
Time from pics on (s)	K_OFC_percent_state	K_HPC_percent_state	D_OFC_percent_state	D_HPC_percent_state	K_OFC_pw2	K_HPC_pw2	D_OFC_pw2	D_HPC_pw2	K_OFC_neuron_stateA_cue1	K_OFC_neuron_stateA_cue2	K_OFC_neuron_stateB_cue1	K_OFC_neuron_stateB_cue2	K_HPC_neuron_stateA_cue1	K_HPC_neuron_stateA_cue2	K_HPC_neuron_stateB_cue1	K_HPC_neuron_stateB_cue2	D_OFC_neuron_stateA_cue1	D_OFC_neuron_stateA_cue2	D_OFC_neuron_stateB_cue1	D_OFC_neuron_stateB_cue2	D_HPC_neuron_stateA_cue1	D_HPC_neuron_stateA_cue2	D_HPC_neuron_stateB_cue1	D_HPC_neuron_stateB_cue2
-1	5.12821	4.92737	5.47687	5.76	0.106205	0.0606	0.137266	0.213096	4.99809	5.27774	4.38524	4.90172	4.85815	4.05839	5.1429	5.41004	26.2664	26.3323	26.4226	24.6609	2.06438	1.94824	2.41757	2.23071
-0.975	5.24217	4.70391	5.69395	5.08	0.141486	0.0516019	0.136774	0.232892	5.10109	5.11798	4.3077	4.78616	4.82481	3.70853	5.21497	5.35749	26.549	26.7024	26.1629	24.9252	1.98021	1.91114	2.48229	2.276
-0.95	5.58405	4.92737	5.33808	5.72	0.0717813	0	0.154811	0.164435	5.1208	4.91531	4.25963	4.60866	5.49377	5.444	4.48299	4.55756	26.8103	27.0538	25.9304	25.6604	1.87259	1.8156	2.56872	2.29767
-0.925	5.75499	5.25698	5.05338	5.52	0.0596962	0	0.146468	0.109193	5.14115	4.59024	4.28739	4.28552	5.12657	5.52544	4.72475	4.30551	26.8565	27.1991	25.9031	26.2548	0.721697	0.880675	0.49228	0.715019
-0.9	5.52707	5.36313	5.05338	5.48	0.0920745	0.0293489	0.160556	0.165558	5.02691	4.27549	4.20175	3.92912	4.97082	5.62176	4.96123	4.31164	27.0559	27.2733	25.9265	26.7032	0.537646	0.762788	0.446942	0.581178
-0.875	5.75499	4.46927	4.69751	5.48	0.103029	0.0747696	0.180818	0.344336	4.75289	4.04302	4.19011	3.47906	4.85719	5.47641	5.22139	4.38936	28.6991	29.2679	27.3746	26.7814	0.382337	0.599127	0.399547	0.460616
-0.85	5.86895	3.79888	4.55516	6.08	0.0988838	0.0965201	0.198164	0.435604	4.39204	3.89108	4.13865	3.07503	4.79915	5.38059	5.3309	4.59472	28.5673	28.9948	27.2358	26.5325	0.237082	0.429272	0.34284	0.334585
-0.825	5.69801	3.90503	4.12811	5.64	0.134297	0.0883877	0.205745	0.413854	3.86059	3.86797	4.00269	2.91112	4.7884	5.35056	5.56473	4.88542	28.4519	28.7035	27.3424	26.5453	0.133725	0.296661	0.275642	0.246889
-0.8	5.64103	4.90503	3.98577	6.16	0.199188	0.119056	0.18741	0.332554	3.35771	3.959	3.88137	2.87382	4.63362	5.42077	5.6905	4.98937	28.3345	28.2589	27.4397	26.6137	0.0772516	0.183484	0.201857	0.177068
-0.775	5.29915	3.57542	4.41281	7.08	0.272582	0.17623	0.194978	0.285536	3.01113	3.95199	3.80851	3.02423	4.60997	5.57179	5.68811	5.03712	28.2764	27.8593	27.5253	26.6742	0.0399577	0.111748	0.12201	0.103615
-0.75	4.44444	4.58101	4.69751	7.84	0.227013	0.221665	0.194672	0.27052	2.85328	3.79024	3.807	3.20521	4.70327	5.59784	5.6642	5.14486	28.3029	27.5872	27.8847	27.0214	0.0287696	0.0577317	0.0603462	0.0550195
-0.725	3.76068	6.03352	4.83986	8.32	0.217069	0.238653	0.188866	0.274756	2.88338	3.60189	3.86785	3.30761	4.82366	5.60712	5.42462	5.18163	28.3412	27.7372	28.0459	27.3254	0.0199789	0.0237214	0.0195005	0.0173158
-0.7	3.36182	7.3743	5.40925	8.64	0.105703	0.217912	0.233853	0.282103	3.05551	3.47445	3.9779	3.38976	4.97973	5.41459	5.19222	5.27754	28.6337	28.1687	28.3569	27.6406	0.0133192	0.00828822	0.00158112	0
-0.675	3.01994	8.26816	5.76512	10.4	0.237623	0.195057	0.269219	0.276777	3.27396	3.40268	3.95912	3.47866	5.11388	5.31126	5.03011	5.27501	28.9942	28.689	28.4397	27.9802	0.00665962	0	0	0
-0.65	2.96296	9.16201	5.40925	11.2	0.235871	0.340658	0.238237	0.255749	3.49896	3.46885	3.88137	3.65766	5.23727	5.33334	5.0722	5.09247	29.1645	29.1725	28.399	28.048	0	0	0	0
-0.625	3.24786	12.0559	5.48043	13.92	0.167311	0.657502	0.216054	0.267475	3.78996	3.57843	3.78184	3.81165	5.31209	5.28477	5.24052	5.02528	29.1435	29.0936	28.4815	27.8905	0	0	0	0
-0.6	3.76068	12.2793	5.8363	16.96	0.0954908	1.12078	0.176318	0.435337	3.98679	3.52907	3.70334	3.84895	5.48837	5.36822	5.42845	4.95388	28.7253	28.7415	28.1065	27.4368	0	0	0	0
-0.575	4.2735	11.5028	5.69395	20.16	0.109104	2.07928	0.133671	0.977562	4.13268	3.56618	3.75968	3.75291	5.6926	5.31833	5.67041	5.11529	27.9557	28.1815	27.9371	26.7846	0	0	0	0
-0.55	4.44444	10.7263	5.33808	20.96	0.167279	2.29453	0.11204	1.47149	4.10952	3.66351	3.85996	3.52192	5.81943	5.16422	5.68333	5.38656	27.2124	27.7998	27.6474	26.0895	0.0351628	0.0428701	0.0685153	0.030163
-0.525	4.38746	10.838	5.33808	22.24	0.27357	2.2464	0.167253	1.72887	3.89841	3.7927	3.92494	3.28697	6.02237	5.11299	5.71728	5.71276	26.4903	27.6327	27.2254	25.6746	0.176347	0.246646	0.259568	0.155563
-0.5	4.2735	10.7263	4.91103	22.08	0.327893	2.01632	0.217489	1.78684	3.66222	3.97825	3.97752	3.22704	6.12857	5.18806	5.83204	6.12389	26.0671	27.4695	26.9465	25.6098	0.411565	0.562741	0.560508	0.366703
-0.475	3.87464	10.6145	4.19929	20.96	0.308285	1.81723	0.247828	1.72764	3.43721	3.99261	3.98428	3.24014	6.129	5.33025	5.87317	6.48812	26.0528	27.3552	26.5059	25.7277	0.727763	0.976866	0.951045	0.657999
-0.45	3.36182	10.7263	4.27046	20.16	0.278262	1.71872	0.28686	1.63425	3.41328	3.90263	4.01658	3.32666	6.13502	5.54265	5.92529	6.81179	26.1508	26.7023	25.9812	26.0038	1.0674	1.39985	1.3039	1.00878
-0.425	2.96296	10.7263	4.27046	20.64	0.296359	1.67674	0.308858	1.43661	3.54991	3.71917	4.09809	3.47588	6.0228	5.64598	6.03815	6.91658	26.49	26.1095	25.3008	25.9963	1.31541	1.61792	1.51392	1.27103
-0.4	3.19088	10.0559	4.27046	21.44	0.218112	1.64493	0.272717	1.24414	3.77028	3.56023	4.09508	3.47549	5.84523	5.42916	6.2036	6.87771	26.6311	25.6887	24.8644	25.7301	1.5104	1.7551	1.59456	1.51569
-0.375	3.47578	9.38547	4.48399	21.92	0.147467	1.56555	0.22588	1.06713	3.97869	3.4748	4.01696	3.47072	5.68787	5.23266	6.52686	6.64573	26.4061	25.3604	24.6949	25.5177	1.72324	1.85599	1.60247	1.76034
-0.35	4.04558	9.05028	5.05338	20.96	0.158397	1.45199	0.205358	0.856531	4.05704	3.41388	3.8333	3.435	5.63541	5.03749	6.99931	6.40277	26.027	25.4474	24.817	25.1674	1.9542	2.01661	1.67757	1.96674
-0.325	4.38746	8.82682	5.33808	19.04	0.124263	1.42737	0.209508	0.702973	4.02423	3.40898	3.72099	3.39016	5.75021	5.04146	7.33787	6.32925	25.5119	25.383	25.2158	25.0091	2.19554	2.30041	1.78403	2.23346
-0.3	4.50142	8.82682	5.33808	17.12	0.217466	1.62593	0.223041	0.564257	3.90999	3.38587	3.63348	3.52748	6.13803	5.46802	7.46938	6.39601	25.2287	25.249	25.3919	25.0658	2.41371	2.62193	1.96086	2.45018
-0.275	4.21652	9.38547	5.05338	13.6	0.171935	1.85221	0.189943	0.42783	3.78495	3.28224	3.72287	3.65011	6.72793	5.89502	7.49042	6.59672	25.1997	25.1475	25.3326	24.9384	2.53998	2.93489	2.15902	2.60491
-0.25	3.87464	9.72067	4.98221	9.6	0.171514	1.97372	0.187399	0.310566	3.67148	3.22377	3.88438	3.87038	7.28042	6.34366	7.34266	6.77123	25.3472	25.1095	25.1349	25.0498	2.63934	3.19439	2.21331	2.71215
-0.225	3.58974	10.1676	4.91103	8.16	0.160485	1.96623	0.171108	0.208233	3.66376	3.1499	3.93809	4.04342	7.73918	6.60022	7.19298	6.78559	25.6527	25.0202	24.9751	25.1475	2.76028	3.50763	2.2892	2.73533
-0.2	3.58974	10.7263	4.48399	7.84	0.156673	1.76841	0.136063	0.170596	3.68383	3.10964	4.15743	4.01524	7.87547	6.46245	7.13082	6.60348	25.8084	24.7272	25.002	25.0867	2.89853	3.782	2.34296	2.72444
-0.175	3.81766	10.9497	4.62633	7.68	0.200225	1.65226	0.165456	0.178519	3.67804	3.3232	4.27011	4.01326	7.74391	6.36751	6.96632	6.35798	25.9428	24.3432	24.9854	25.0134	3.06236	4.01464	2.36431	2.74343
-0.15	4.15954	10.6145	5.2669	8.92	0.171588	1.54874	0.172607	0.220353	3.73169	3.52486	4.41509	3.88745	7.37759	6.27787	6.93524	6.12896	26.0817	23.7939	24.8007	24.7059	3.1809	4.15297	2.48711	2.82666
-0.125	4.5584	10.2793	6.19217	10.84	0.119172	1.60266	0.155486	0.333083	3.72165	3.72548	4.58974	3.83903	6.96526	6.18072	6.90415	5.94854	26.0886	23.4827	24.4811	24.3906	3.2427	4.04779	2.54903	2.99172
-0.1	4.67236	10.5028	6.69039	11.48	0.233109	1.58364	0.141336	0.443997	3.78147	3.9898	4.57885	3.87554	6.6256	6.14054	6.75065	5.79389	26.23	23.4131	24.0976	24.1295	3.28852	3.85059	2.54693	3.25955
-0.075	4.90028	10.2793	7.18861	11.48	0.231633	1.77583	0.148705	0.513664	3.90343	4.01851	4.54467	3.91285	6.31646	5.91578	6.56511	5.5805	26.2743	23.4819	23.9001	23.9931	3.23125	3.63395	2.54534	3.45617
-0.05	5.81197	10.2793	7.04626	11.64	0.233547	2.15086	0.190643	0.557495	4.07325	4.03777	4.52176	4.05454	6.18145	5.5506	6.16008	5.42501	26.0934	23.4534	23.976	23.7877	3.10578	3.41246	2.4734	3.50058
-0.025	6.43875	10.1676	6.47687	11.32	0.210382	2.17055	0.226694	0.554417	4.35383	4.04722	4.55368	4.08351	5.99571	5.29227	5.73258	5.3012	25.4816	23.0866	23.8043	23.2574	2.95794	3.22926	2.50002	3.44053
0	6.78063	10.0559	5.8363	10.52	0.211899	1.89358	0.215656	0.526047	4.63441	3.90928	4.62317	4.23393	5.85727	5.21765	5.61542	5.35106	24.2901	22.5839	23.3269	22.4032	2.80104	3.09236	2.61729	3.22772
0.025	7.06553	9.27374	5.48043	9.72	0.184624	1.42034	0.192848	0.482182	5.00105	3.95935	4.68852	4.57008	5.90499	5.29095	5.71106	5.56994	22.9254	21.7991	22.7055	21.4562	2.82634	2.9326	2.76591	3.00792
0.05	6.95157	8.37989	5.19573	9.56	0.206279	0.870367	0.233293	0.388385	5.32679	4.11479	4.64645	4.84155	6.05032	5.57135	6.00324	5.76051	21.7012	21.2376	22.0129	20.7667	3.06502	2.88773	2.92033	2.90318
0.075	6.21083	6.59777	6.04982	8.6	0.260877	0.51776	0.356644	0.264921	5.59309	4.44109	4.48758	5.15112	6.25111	5.63494	6.38484	5.93206	21.1454	21.0732	21.9032	20.4839	3.46194	3.07264	2.98621	2.85431
0.1	6.03989	5.3743	7.40214	7.32	0.26886	0.273186	0.610939	0.180896	5.75943	4.7947	4.32607	5.25907	6.40331	5.42254	6.42787	5.93924	21.4717	21.1863	22.4452	20.6907	3.79412	3.32986	3.00308	2.94284
0.125	6.09687	4.48603	9.46619	7.64	0.393116	0.155732	0.870369	0.191739	5.78529	4.88012	4.20814	5.05071	6.37923	5.18939	6.33128	5.79262	22.2256	21.5462	23.1342	20.8806	3.9044	3.71026	2.99544	3.04618
0.15	6.49573	4.3743	11.5302	7.8	0.448705	0.167754	1.1061	0.246521	5.69884	4.75058	4.12438	4.80147	6.14319	4.83039	6.34945	5.58473	22.995	21.6808	23.7525	20.8002	3.82209	4.08609	3.06949	3.09617
0.175	7.52137	5.3743	14.5907	8.6	0.484533	0.282158	1.31301	0.280786	5.40938	4.39173	4.12175	4.63875	5.91789	4.82995	6.36666	5.38064	23.3337	21.628	23.8793	20.4863	3.53626	4.25386	3.18991	3.16739
0.2	8.60399	5.15084	17.7224	9.4	0.633414	0.492133	1.62212	0.285245	5.0987	4.04547	4.10109	4.62604	5.71581	5.12536	6.47808	5.25092	23.0064	21.2388	23.39	20.0211	3.39401	4.39676	3.33564	3.17633
0.225	9.34473	3.81564	20.8541	9.88	0.946613	0.751788	1.9593	0.224744	4.76601	3.85922	4.00832	4.76178	5.60145	5.40708	6.59285	5.34599	22.3781	20.7315	22.6448	19.7878	3.51495	4.49164	3.4176	3.36345
0.25	9.97151	4.92737	23.274	9.88	1.13112	0.884617	2.15472	0.212672	4.52904	3.78639	3.87461	5.02888	5.64014	5.73341	6.43648	5.5598	21.7065	20.2628	21.8553	19.7449	3.77787	4.58053	3.38149	3.69775
0.275	10.3134	5.59777	25.7651	10.84	1.27048	0.824575	2.21455	0.25681	4.50126	3.75208	3.69658	5.13088	5.77429	5.89679	6.28202	5.84755	21.1473	19.7309	21.0351	19.7747	4.29146	4.87376	3.36015	4.0248
0.3	10.1994	5.37989	27.4021	10.84	1.57054	0.709131	2.28679	0.297449	4.53754	3.75698	3.64212	5.06182	6.05376	6.01469	6.447	6.3022	20.8673	19.3652	20.3461	19.7514	4.92332	5.27445	3.35672	4.31191
0.325	10.3134	4.71508	28.2562	10.84	1.98192	0.5325	2.36993	0.394316	4.60546	3.85887	3.67029	4.90783	6.14921	6.09373	6.5962	6.74292	20.6914	19.1071	19.908	19.5274	5.54	5.76145	3.55568	4.40156
0.35	10.8262	4.60335	28.6833	10.52	2.46702	0.367289	2.48113	0.403907	4.5715	4.02166	3.81114	4.63755	6.14018	5.81377	6.96106	7.46124	20.4802	19.072	19.5971	19.2655	6.11007	6.22445	3.92013	4.36022
0.375	11.1681	5.04469	28.8256	9.88	2.77674	0.272805	2.58552	0.356085	4.46421	4.27619	3.90879	4.5812	5.96906	5.1417	7.40721	8.30209	20.4064	19.1802	19.5242	19.2283	6.47768	6.57456	4.3104	4.36022
0.4	11.7949	5.26257	28.968	8.12	2.77969	0.187833	2.59853	0.306635	4.31523	4.51881	3.88024	4.76178	5.57221	4.14109	7.43112	8.8121	20.1306	19.4742	19.6843	19.5617	6.5203	6.91323	4.66458	4.46077
0.425	13.1368	5.36872	29.1815	6.68	2.57479	0.174679	2.52813	0.222394	4.16973	4.57903	3.81827	4.97768	5.35121	3.20716	7.59371	9.10239	19.5873	19.755	19.5976	19.8491	6.361	7.10415	4.89437	4.58142
0.45	13.0228	5.36872	29.1815	5.88	2.25067	0.216626	2.32956	0.184649	4.09139	4.43864	3.76118	5.19239	5.24157	2.83447	7.51337	8.68323	18.9497	20.4693	19.5984	20.0117	6.06878	7.17874	4.97843	4.65738
0.475	12.8519	5.15084	29.6085	6.2	1.95129	0.293882	2.07148	0.171443	4.04083	4.18937	3.8517	5.21343	5.20632	3.06541	7.08634	7.96744	18.3151	22.5201	19.8784	19.9429	5.77629	7.04041	4.94575	4.61242
0.5	11.7949	4.04469	30.1779	7.16	1.67124	0.321108	1.81293	0.171959	4.03967	3.90438	4.03762	4.98602	5.196	3.7057	6.81808	7.47307	18.0088	25.2571	20.448	19.3997	5.53734	6.47167	4.84799	4.50489
0.525	11.8519	5.49162	29.8221	8.28	1.42698	0.295725	1.60687	0.192079	4.10451	3.69712	4.19048	4.81655	5.21707	4.34686	6.59189	7.11644	18.2763	28.3819	21.8299	19.1185	5.22247	5.79289	4.6514	4.41608
0.55	12.0228	5.16201	29.8932	8.92	1.15997	0.214773	1.43688	0.192934	4.19675	3.68101	4.27424	4.67962	5.15171	4.68334	6.50582	7.23011	19.0589	30.3405	23.1674	18.9106	4.89802	5.09611	4.43505	4.39904
0.575	12.1368	5.49721	29.7509	9.24	0.967937	0.201297	1.31136	0.165674	4.28243	3.72232	4.30504	4.58913	5.07862	4.71425	6.776	7.48152	19.6888	29.2485	23.6597	18.4904	4.53866	4.56166	4.22344	4.45211
0.6	12.2507	4.49162	28.968	8.44	0.850611	0.160093	1.13803	0.156502	4.3739	3.74298	4.40683	4.59668	5.18568	4.59768	6.97588	7.69068	20.0512	25.9877	22.9359	17.8781	4.20968	4.33302	4.06454	4.43898
0.625	12.4786	5.15084	27.9715	6.36	0.752574	0.124614	1.03639	0.141152	4.40361	3.74368	4.66185	4.51849	5.23985	4.42811	6.91324	7.77476	19.9226	21.7632	20.7058	16.7465	4.00723	4.20298	3.93331	4.3376
0.65	12.1368	5.36872	27.331	5.08	0.768219	0.0827628	1.00339	0.085757	4.41828	3.62605	4.93942	4.40498	5.34347	4.42237	6.90607	7.72997	19.06	18.3884	17.9926	15.6547	3.97553	4.1464	3.84819	4.1407
0.675	12.4217	5.47486	26.2633	5.44	0.714855	0.0293676	0.962452	0.099033	4.426	3.4776	5.18017	4.2752	5.53007	4.58487	6.65788	7.48743	18.0776	17.0879	15.7022	14.8801	3.9417	4.00035	3.83238	3.89717
0.7	12.6496	4.80447	25.9075	4.64	0.690881	0.0612547	0.924583	0.0553027	4.47926	3.42648	5.18205	4.18392	5.5348	4.72706	6.49578	7.08771	17.2872	17.3043	14.5865	14.544	3.96301	3.82344	3.81788	3.65865
0.725	12.3647	5.2514	25.4093	4.64	0.721397	0.110596	0.884743	0.0354254	4.53522	3.41843	4.90298	4.15892	5.53996	4.96727	6.42357	6.80165	16.8104	18.1587	14.8266	14.8713	3.99551	3.66139	3.8337	3.52264
0.75	12.0798	4.9162	24.1993	5.44	0.690922	0.166118	0.83894	0.0438474	4.55915	3.44644	4.55556	4.20456	5.59242	5.08738	6.29254	6.53376	17.1825	18.65	15.8802	15.4549	3.8149	3.5142	3.75991	3.48047
0.775	11.453	4.58101	22.9893	6.08	0.666925	0.190506	0.793992	0.0203995	4.66142	3.49931	4.08907	4.31251	5.62982	5.02998	6.29828	6.51305	18.3507	18.7553	17.5492	16.3085	3.68863	3.59423	3.60312	3.44612
0.8	10.0855	4.02235	21.21	6.72	0.611924	0.190269	0.715559	0.0487302	4.69654	3.39077	3.69846	4.44388	5.94197	5.03528	6.35519	6.58108	19.6792	18.8687	19.0139	17.5869	3.51628	3.68911	3.43525	3.40115
0.825	8.88889	3.35196	19.573	6.88	0.604033	0.19209	0.615587	0.0738796	4.80036	3.22762	3.56813	4.56294	6.37794	5.01496	6.62776	6.58024	21.1776	19.1717	20.2705	18.7365	3.29758	3.73656	3.28847	3.26626
0.85	8.09117	4.68156	18.2918	6.08	0.563053	0.147474	0.536829	0.0875662	4.92618	3.07673	3.57752	4.65303	6.74426	5.06045	7.01844	6.57686	22.2843	20.0827	21.1597	19.7685	3.22512	3.70969	3.25975	3.09087
0.875	7.35043	3.35196	17.8648	5.12	0.556758	0.102867	0.503967	0.0800931	4.90302	2.89537	3.84531	4.69312	6.96182	5.26755	7.46268	6.527	22.7128	21.4546	21.5064	20.6909	3.10738	3.38445	3.29163	2.9286
0.9	6.89459	4.02235	17.4377	4.32	0.497586	0.0541033	0.546066	0.0736078	4.89222	2.89187	4.22354	4.71415	6.91926	5.44153	7.73669	6.68672	22.8831	22.9352	21.674	21.2333	3.00482	3.01434	3.24288	2.84258
0.925	6.49573	5.02793	16.9395	2.88	0.5404	0	0.595132	0.0346662	4.80113	2.978	4.4996	4.73955	6.76318	5.65613	7.84715	6.92165	22.7766	24.5596	21.5397	21.8611	2.90359	2.67824	3.15223	2.84733
0.95	6.72365	5.48045	15.7295	2.08	0.483027	0	0.60883	0.0310938	4.80615	3.14465	4.76476	4.81258	6.69998	6.03898	7.78164	7.22926	22.6969	25.9639	21.5632	22.7678	2.77014	2.45245	2.93325	2.90737
0.975	6.66667	4.26816	14.7331	1.76	0.458235	0	0.622315	0.0571203	4.9532	3.46115	4.97096	5.0646	6.89303	6.33527	7.69126	7.48279	22.7925	26.9967	21.9049	23.6744	2.642	2.4456	2.67842	2.97775
1	5.98291	5.27374	13.8078	2.72	0.492669	0.0639198	0.591561	0.0729666	5.14462	3.83191	5.1535	5.43092	7.08565	6.7477	7.69413	7.45997	23.2431	27.9854	22.8639	24.6167	2.44035	2.49933	2.49659	3.02719
									5.4005	4.16346	5.45398	5.94091	7.16648	7.14954	7.59658	7.20898	23.9867	28.8253	24.3061	25.4981	2.21819	2.54363	2.33453	3.06042
									5.71582	4.4789	5.76046	6.51718	6.9055	7.12348	7.36226	6.64446	25.1253	29.8007	25.9521	26.1048	1.95926	2.53191	2.33216	3.00149
									6.0898	4.75794	6.13568	6.97002	6.17286	6.9495	6.73631	5.83868	27.024	31.3265	27.7451	26.8116	1.78345	2.41502	2.36009	2.87665
									6.62703	5.01667	6.75991	7.42961	5.44838	6.43772	5.91142	4.89261	30.0162	33.708	29.6578	28.1157	1.73017	2.3147	2.40278	2.71327
									7.29201	5.46095	7.50922	7.96461	4.74412	5.64951	4.99855	4.0302	34.2299	37.2907	31.9081	30.4907	1.71339	2.27497	2.51846	2.49375
									7.81381	6.01097	8.27392	8.41586	4.42423	5.02291	4.28031	3.41582	38.6922	41.0657	34.4175	33.7642	1.76986	2.21267	2.56142	2.31557
									8.20554	6.60054	8.84558	9.01356	4.73896	4.77122	4.15837	3.33216	42.1612	44.16	36.778	37.221	1.75867	2.1678	2.60833	2.15693
									8.3796	7.17892	9.08746	9.55134	5.18869	4.84143	4.43907	3.6385	42.9495	44.8581	37.7627	39.3605	1.6705	2.08577	2.62176	2.00221
									8.30859	7.58539	9.04464	9.68231	5.7945	5.19336	5.04685	4.16077	40.3141	41.9372	36.665	38.689	1.67316	1.95488	2.48605	1.90362
									8.31245	7.71598	8.9868	9.91052	6.24251	5.6473	5.6795	4.69148	35.5762	36.9824	33.6316	35.7562	1.69607	1.87114	2.27866	1.82514
									8.41511	7.59589	9.16333	9.98314	6.16211	5.74268	6.0238	4.8588	30.1464	31.1401	29.3175	31.5379	1.77945	1.81969	2.0133	1.79861
									8.3823	7.19922	9.37403	9.93949	6.02968	5.74489	6.13235	4.8343	25.5669	26.2284	25.1152	27.3797	1.94061	1.7651	1.81302	1.84525
									8.22214	6.6338	9.53892	10.055	5.84867	5.76785	6.22082	4.64753	22.8513	23.7765	22.3153	24.528	2.02559	1.75224	1.7424	1.92792
									7.67911	6.01132	9.51751	9.87956	5.7687	5.83055	6.25333	4.48739	21.7828	23.2362	21.0822	22.6186	2.08899	1.77196	1.81276	2.03069
									6.79646	5.40318	9.07544	9.39457	6.0701	5.97186	6.26433	4.43457	21.8566	24.1666	21.1439	21.2167	2.10497	1.84399	1.98405	2.15162
									5.9169	4.85071	8.48163	8.70598	6.38181	5.99349	6.39153	4.46753	22.7365	25.9216	21.8966	20.2991	2.04743	1.99374	2.13188	2.25273
									5.18168	4.33851	7.92425	7.9523	6.66773	5.88531	6.44222	4.69401	24.0773	27.707	22.6601	19.7414	1.99336	2.13236	2.22385	2.31864
									4.7691	4.03672	7.24893	7.14584	6.89819	5.66452	6.56894	4.93824	25.4303	29.2714	23.2557	19.8341	1.93955	2.2301	2.22359	2.36667
									4.60276	3.90298	6.64085	6.60053	6.91625	5.6866	6.7497	5.26698	26.7855	30.4669	23.827	20.6754	1.93156	2.28812	2.1751	2.39684
									4.50049	3.88897	6.05643	6.17229	6.77909	6.03368	6.84534	5.61684	27.9151	31.0516	24.879	21.9878	1.99682	2.25039	2.12081	2.49068
									4.42407	4.00941	5.3552	5.63889	6.64108	6.45759	6.89698	5.82262	28.8433	31.0939	26.1747	23.8316	2.11376	2.24982	2.13135	2.59262
									4.26699	4.04267	4.84965	5.2301	6.52284	7.06696	6.97158	6.04319	29.5646	30.52	27.6255	25.7912	2.21526	2.33928	2.1888	2.71299
									4.0937	4.01781	4.44025	4.69748	6.40245	7.30541	7.05192	6.12474	29.8199	29.3193	28.7833	27.4314	2.33699	2.44788	2.27998	2.83588
									4.04584	3.94464	4.09358	4.21488	6.47081	7.18177	7.04713	6.05755	29.7805	27.9642	29.1813	28.5949	2.50402	2.68195	2.41069	2.80711
									3.99914	3.78044	3.85283	3.89975	6.47038	6.8687	6.79226	5.91262	29.1557	26.8392	29.1862	28.8646	2.70993	2.87744	2.524	2.80934
									4.04198	3.6383	3.57677	3.6644	6.3586	6.19529	6.33654	5.586	28.1677	26.0144	28.9445	28.289	2.96513	2.98347	2.69871	2.90039
									4.0524	3.45379	3.35442	3.62233	6.23821	5.69234	5.88991	5.24881	27.2687	25.5135	28.7761	27.3339	3.16438	3.11951	2.82468	2.97887
									3.96364	3.3204	3.18502	3.6394	5.94369	5.25827	5.53509	5.04852	26.2589	25.0532	28.5122	26.0962	3.27227	3.13266	2.89872	3.17884
									3.85403	3.24163	3.03779	3.614	5.80997	5.01011	5.48822	5.00035	25.3894	24.3192	27.8191	24.8068	3.28426	3.13095	2.89925	3.35451
									3.67958	3.20522	2.90108	3.59733	5.8362	4.99024	5.58243	5.11782	24.5101	23.4096	26.6624	23.4676	3.25203	3.13152	2.77935	3.35507
									3.62015	3.29695	2.73957	3.55566	5.83921	5.09621	5.64364	5.23909	23.2798	22.4845	25.0643	21.9924	3.19662	3.05664	2.73323	3.36764
									3.55685	3.41773	2.52849	3.65805	5.88221	5.28521	5.6948	5.3536	22.0394	21.5381	23.5351	20.6009	3.11803	3.01234	2.73798	3.29838
									3.5858	3.63305	2.43046	3.86681	5.83448	5.41768	5.65989	5.35867	21.0187	20.8342	22.4388	19.3375	2.99816	2.99805	2.80597	3.147
									3.70467	3.80635	2.44924	4.12439	5.58941	5.59034	5.62977	5.30881	20.2709	20.1851	21.5593	18.6321	2.82767	3.02406	2.982	3.08221
									3.68692	3.92258	2.5544	4.34743	5.35336	5.59961	5.59821	5.34092	20.1141	19.5792	20.8789	18.4604	2.73471	3.11094	3.13458	2.98948
									3.77607	4.02236	2.82633	4.39744	5.22438	5.51615	5.51165	5.37092	20.2294	19.1784	20.1188	18.4521	2.6793	3.23755	3.24183	2.99088
									3.90883	3.99891	3.00361	4.46293	4.93416	5.38412	5.38637	5.45966	20.2151	18.6155	19.2119	18.4175	2.68303	3.34958	3.3114	3.14142
									4.0142	3.94884	3.0731	4.6193	4.78453	5.14126	5.17548	5.52219	20.3078	18.1743	18.6024	18.0932	2.74403	3.33558	3.26739	3.31848
									4.32025	3.84941	3.12906	4.88997	4.94921	4.8507	4.90387	5.49346	19.9678	17.8602	18.3086	17.6151	2.78958	3.25184	3.1633	3.55308
									4.58308	3.74753	3.16925	5.14834	5.07174	4.59149	4.73363	5.31473	19.5727	17.8739	18.3371	17.3228	2.93769	3.14009	3.07001	3.75808
									4.64058	3.653	3.327	5.26463	5.48149	4.45196	4.59831	5.005	19.3538	18.2819	18.8281	17.4096	3.1825	3.02206	3.01019	3.83153
									4.56146	3.61659	3.56362	5.1027	5.86716	4.28813	4.50601	4.68429	19.0138	18.9832	19.3318	17.836	3.50616	3.13066	3.10822	3.88069
									4.29632	3.60959	3.85621	4.7332	5.78461	4.22543	4.56053	4.44683	19.0321	19.8377	19.7361	18.425	3.8458	3.34701	3.21495	3.89828
									4.10952	3.55077	4.06804	4.48118	5.64917	4.34024	4.56101	4.3095	19.0919	20.3339	20.2534	18.8785	4.04878	3.62938	3.35488	3.87343
									4.16201	3.54377	4.16044	4.35101	5.28027	4.37468	4.54188	4.2626	19.2526	20.6503	20.4483	19.2441	4.08288	4.03779	3.59099	3.89605
									4.42523	3.50631	4.27011	4.37045	4.82925	4.54425	4.5261	4.28203	19.5714	20.8226	20.6466	19.4865	3.99231	4.30044	3.75991	3.81924
									4.72935	3.4622	4.28513	4.41927	4.61814	4.67142	4.46011	4.23936	19.887	20.851	21.0431	19.5856	3.85406	4.51651	4.05084	3.60699
									4.7911	3.52276	4.25584	4.3391	4.49474	4.68025	4.43907	4.1726	20.4924	21.0395	21.214	19.7329	3.79598	4.63511	4.34888	3.38691
									4.65293	3.52416	4.33696	4.28116	4.44358	4.67672	4.42903	4.20091	20.8893	21.233	21.5139	20.0165	3.82848	4.52337	4.54046	3.24699
									4.38007	3.61974	4.38091	4.25099	4.59062	4.54336	4.57296	4.16077	21.2012	21.3214	21.6053	20.3122	3.98378	4.42019	4.66958	3.24419
									4.12419	3.77729	4.40119	4.2633	4.7553	4.47801	4.70877	4.15696	21.5973	21.3525	21.3184	20.707	4.14734	4.19355	4.64824	3.44891
									4.19675	3.95374	4.50824	4.41451	4.92255	4.34642	4.923	4.21696	21.5514	21.0088	21.1315	21.1889	4.22619	3.8866	4.54467	3.65921
									4.36965	4.22858	4.50786	4.44308	5.14741	4.19408	5.30986	4.2271	21.7057	20.6216	20.9556	21.4318	4.2539	3.61023	4.37655	3.69999
									4.57343	4.46595	4.50185	4.45261	5.28887	4.14462	5.47675	4.32218	21.8566	20.4406	21.0301	21.679	4.162	3.30957	4.16283	3.57068
									4.79071	4.76494	4.59425	4.55778	5.4329	4.15389	5.67424	4.44218	21.7987	20.4801	21.2882	21.777	4.00057	3.11408	3.88719	3.29726
									4.75135	4.91163	4.70767	4.61454	5.65992	4.29961	5.67615	4.54021	21.8813	21.0622	21.4455	21.6225	3.87457	3.11751	3.63579	3.0378
									4.65448	4.94664	4.8643	4.78599	5.99313	4.61402	5.47005	4.53514	21.7604	21.7217	21.4228	21.3174	3.8125	3.27556	3.43473	2.89201
									4.5468	4.90463	5.04571	4.97014	6.31302	4.97655	5.33664	4.44725	21.7055	22.2414	21.3411	20.741	3.82848	3.44418	3.27029	2.90821
									4.47617	4.66621	5.27444	5.24439	6.4678	5.10284	5.12575	4.4519	21.6428	22.6022	21.3331	20.3792	3.87137	3.5928	3.22865	3.05958
									4.56417	4.59409	5.42355	5.49561	6.4635	5.07414	5.03681	4.4819	21.8973	22.7533	21.502	20.1847	3.86951	3.69712	3.13721	3.24028
									4.70156	4.55172	5.55802	5.6623	6.3414	4.98229	5.0808	4.63063	22.2814	22.9172	21.7933	20.2581	3.81303	3.66596	3.06659	3.36457
									4.85054	4.58919	5.57792	5.79764	6.19908	4.84143	5.19892	4.8981	22.719	23.0401	22.058	20.5926	3.68357	3.68969	3.01968	3.37965
									4.92001	4.68967	5.34768	5.68056	6.25412	4.97743	5.33425	4.96233	23.2811	22.9882	22.204	20.6122	3.6524	3.71741	2.9538	3.24447
									4.9092	4.58989	4.98298	5.46902	6.37235	5.25121	5.3768	4.93233	23.4264	22.9627	22.1854	20.5937	3.65586	3.5405	2.98938	3.023
									4.87369	4.56888	4.59988	5.32773	6.55079	5.42121	5.28069	4.89725	23.411	22.8864	22.2729	20.3478	3.62763	3.42389	3.01915	2.84342
									4.85208	4.44319	4.30692	5.19081	6.77737	5.59122	5.08319	4.80218	23.1578	22.9059	22.4335	20.0787	3.56743	3.2627	3.1019	2.72863
									4.96092	4.40818	4.1503	5.10667	6.94763	5.56473	4.84123	4.82373	22.8547	23.307	22.7933	20.1531	3.34846	3.06035	3.20546	2.72221
									5.12841	4.52862	4.22316	5.14993	6.94333	5.46979	4.55336	4.89261	22.7187	23.7003	23.2687	20.3476	3.08793	3.05006	3.26317	2.7937
									5.32023	4.56783	4.46279	5.14636	6.73352	5.45433	4.28079	4.84993	22.843	24.1747	23.4836	20.9462	2.91452	2.98262	3.26897	2.79706
									5.43601	4.75794	4.67124	5.14715	6.43513	5.24723	4.0699	4.69274	23.2354	24.57	23.6656	21.7366	2.78106	2.84943	3.14037	2.79678
									5.37426	4.9617	4.94993	5.28566	6.14233	5.01761	3.99339	4.4764	23.7115	24.7806	23.7655	22.4986	2.70993	2.68738	2.97804	2.69623
									5.23609	5.09194	5.18055	5.41465	6.03183	4.71602	4.10816	4.34288	24.1004	24.9578	24.0051	23.349	2.65452	2.40816	2.77988	2.53341
									5.1562	5.21342	5.18881	5.52816	5.99786	4.51554	4.27839	4.39654	24.2975	25.1765	24.6619	24.074	2.49896	2.14836	2.61518	2.44097
									5.32293	5.14725	5.28346	5.50831	5.87533	4.54734	4.44289	4.63063	24.4107	25.39	25.3949	24.7503	2.37269	1.98031	2.53638	2.32311
									5.6502	4.8088	5.34445	5.24863	5.64831	4.6701	4.63178	5.05486	24.5757	25.4915	26.1872	25.1751	2.30663	1.90858	2.4265	2.23876
									6.0328	4.41658	5.38262	4.90289	5.33702	4.822	4.75228	5.32825	24.9115	25.6426	26.7236	25.3133	2.27066	1.93658	2.35166	2.19296
									6.29598	4.16464	5.4761	4.66492	5.00323	4.65788	4.94328	5.45855	25.4093	25.6933	26.9086	25.1216	2.268	2.00632	2.31266	2.17089
									6.4251	3.86054	5.52809	4.43101	4.91283	4.28362	5.0893	5.50545	25.9481	25.9187	26.7568	24.6539	2.19418	2.0066	2.31845	2.16264

## Sheet: Figure 3
K_HPC_stateA_beta	K_HPC_stateB_beta	K_OFC_stateA_beta	K_OFC_stateB_beta	D_HPC_stateA_beta	D_HPC_stateB_beta	D_OFC_stateA_beta	D_OFC_stateB_beta	Example_HPC1_stateA_val1	Example_HPC1_stateA_val2	Example_HPC1_stateA_val3	Example_HPC1_stateA_val4	Example_HPC1_stateB_val1	Example_HPC1_stateB_val2	Example_HPC1_stateB_val3	Example_HPC1_stateB_val4	Example_HPC2_stateA_val1	Example_HPC2_stateA_val2	Example_HPC2_stateA_val3	Example_HPC2_stateA_val4	Example_HPC2_stateB_val1	Example_HPC2_stateB_val2	Example_HPC2_stateB_val3	Example_HPC2_stateB_val4	Example_OFC1_stateA_val1	Example_OFC1_stateA_val2	Example_OFC1_stateA_val3	Example_OFC1_stateA_val4	Example_OFC1_stateB_val1	Example_OFC1_stateB_val2	Example_OFC1_stateB_val3	Example_OFC1_stateB_val4	Example_OFC2_stateA_val1	Example_OFC2_stateA_val2	Example_OFC2_stateA_val3	Example_OFC2_stateA_val4	Example_OFC2_stateB_val1	Example_OFC2_stateB_val2	Example_OFC2_stateB_val3	Example_OFC2_stateB_val4
0.120476	0.0620177	-0.0025006	0.0691088	0.00827425	-0.0176661	-0.041841	-0.0704864	1.99527	3.74194	3.54729	5.23772	1.89766	3.04792	4.19744	3.37751	3.78846	4.31021	4.19791	3.98526	2.4956	2.49372	3.78895	3.19666	7.80733	8.05393	6.0355	8.03843	7.60532	7.10118	8.33709	11.366	5.85393	7.67916	6.46982	5.10545	6.15552	6.01922	5.55709	7.07915
0.0708927	0.0541065	0.0920278	-0.00853985	0.00725426	-0.0180061	-0.0692783	-0.0341368	2.72434	3.88601	3.63225	4.80539	2.37194	3.14427	4.01037	3.2888	3.33756	4.14676	3.93003	4.03694	2.77944	2.41294	3.67719	2.97884	7.51357	7.86334	6.08155	7.72295	8.0297	7.91514	8.04411	11.0801	5.88426	7.43032	6.02027	5.20318	6.13299	5.79271	5.84891	6.80174
-0.00530125	-0.0442292	0.0731125	-0.0259936	0.0226736	0.131054	-0.0367575	-0.074263	3.12261	4.03646	3.62345	4.44811	2.87889	3.17702	3.58644	3.10361	3.28027	4.20822	3.75365	3.81377	2.99318	2.4739	3.68425	2.92353	7.30208	7.86334	6.3994	7.34687	8.32482	8.47425	7.55326	10.4944	6.00031	7.02015	5.64185	5.07071	6.07487	5.71302	6.11211	6.22288
0.0413596	0.0240001	0.0121453	-0.00370365	0.0234756	0.141457	-0.0348148	-0.0540479	3.2495	4.07499	3.65616	4.31241	3.44538	3.37862	3.08577	2.96902	3.87217	4.42622	3.84751	3.66786	3.31463	2.62898	3.55814	2.88036	7.2603	7.83097	6.58729	6.95475	8.27896	8.99035	7.32256	10.3608	6.18802	6.68091	5.41733	4.93559	5.89147	5.67559	6.22791	5.57843
0.141207	0.0616628	-0.000781249	0.0246155	0.169606	-0.0500746	0.033203	-0.00531374	3.16962	3.95921	3.69549	4.14321	3.6797	3.37571	2.64247	2.89741	4.47669	4.53046	4.18468	3.62245	3.18596	2.88487	3.47566	2.84929	7.04174	7.75893	6.57021	6.87811	7.94267	9.41342	7.12321	10.2821	6.35331	6.46228	5.41101	4.74218	5.79871	5.69832	6.19759	5.23532
0.0219708	-7.55773e-05	0.0201134	0.0476343	0.170606	-0.0469769	-0.0807871	-0.048339	2.99535	3.87386	3.65502	4.00399	3.65579	3.31845	2.29649	2.8045	4.93416	4.72403	4.79159	3.66786	2.98684	3.17641	3.39791	2.81875	7.0427	7.46393	6.58952	7.05635	7.44635	9.51575	6.8283	9.91618	6.44079	6.36296	5.51642	4.63355	5.68118	5.76651	5.85196	5.06154
0.0407361	-0.0688062	-0.0425486	-0.01559	0.0658176	-0.00353587	0.0261376	-0.0354756	3.16962	3.61695	3.56269	3.85315	3.31866	3.2903	2.16098	2.78702	5.12205	4.63717	5.43783	3.82212	2.75096	3.28717	3.14709	2.57555	6.99064	6.93594	6.34222	7.63918	7.01885	9.49812	6.63224	9.80434	6.57662	6.48292	5.39625	4.77397	5.5647	5.63581	5.28905	5.13507
0.0698404	0.0119424	0.00954419	0.0336026	0.0751176	-0.00456587	-0.0806829	-0.0427036	3.42741	3.27385	3.38715	3.6065	2.76635	2.98068	2.23234	2.80663	4.83204	4.52053	5.79436	3.96917	2.6468	3.319	3.11261	2.36771	6.78751	6.4581	6.03625	8.35212	6.85753	9.17695	6.46584	9.37218	6.65838	6.5358	5.27503	4.81371	5.52728	5.4433	4.83629	5.06823
0.0348846	0.0125987	0.0240953	-0.0709024	0.0531845	0.0811943	0.0383836	-0.0170292	4.05552	2.93666	3.11757	3.53668	2.5942	2.78753	2.32964	2.85351	4.63598	4.31206	5.86304	3.96246	3.08487	3.26171	3.30664	2.31628	6.80229	6.15352	5.86841	8.58739	6.95621	8.58404	6.45842	8.66803	6.72564	6.57321	5.28663	4.67064	5.49566	5.32183	4.5705	5.05932
0.121597	-0.0289988	0.00420424	-0.0746242	0.0434845	0.0921943	0.0487085	-0.0495221	4.67274	2.69243	2.85882	3.4758	2.70179	2.63418	2.51201	2.96177	4.59922	4.0006	5.58457	3.80664	3.71287	3.18533	3.62101	2.34628	6.79233	6.05367	5.64561	8.83692	7.17077	8.038	6.39993	8.06742	6.70015	6.6577	5.40785	4.44014	5.52781	5.36019	4.63821	5.04149
-0.0306116	-0.033953	0.0344463	-0.074634	0.0904139	0.0714951	0.00525338	0.0105138	4.91237	2.69074	2.79441	3.42208	2.92893	2.47306	2.69581	3.03721	4.2071	3.78841	5.17621	3.56054	4.42052	3.30627	4.08547	2.53645	6.80936	6.1941	5.66047	8.87792	7.2847	7.54226	6.3019	7.4323	6.54805	6.56418	5.72196	4.11691	5.68961	5.58679	4.98485	5.23755
-0.116307	-0.0567698	0.0545249	0.00330628	0.0447655	-0.000754323	0.0354358	0.0486722	5.36258	2.95272	2.90783	3.44849	3.24693	2.45656	2.82844	3.10157	3.88442	3.46454	4.84404	3.22672	4.87697	3.3712	4.32277	2.78608	6.82704	6.28438	5.92336	8.60165	7.28276	7.27741	6.12644	7.18378	6.35814	6.6003	5.94648	3.89701	5.93837	6.02153	5.40224	5.80122
-0.0304726	-0.00113832	0.0308719	-0.00638665	0.100414	0.0745682	0.0562515	-0.0572294	5.27181	3.32625	3.12612	3.37643	3.30671	2.47792	3.06415	3.08708	3.26765	3.27469	4.61738	3.0384	4.975	3.46032	4.18958	3.03892	6.62809	6.19547	6.02362	8.71216	7.15194	7.17078	5.77469	6.9104	6.21088	6.68414	5.96546	3.65061	6.22456	6.37955	5.74484	6.33816
-0.0940659	-0.0329422	0.15827	0.0245405	0.0447655	-0.000754323	-0.00414946	-0.042458	4.99951	3.49611	3.48176	3.37419	3.17998	2.58662	3.1874	3.08367	2.44257	3.31067	4.64048	3.03427	4.83408	3.59272	3.79341	3.29176	6.34685	6.16127	6.27687	8.58026	6.90914	7.12176	5.65606	6.64806	6.21615	6.71638	5.73145	3.7036	6.53498	6.70277	6.08642	7.01323
-0.113527	0.101432	0.0708404	0.002072	0.0323449	0.0241358	-0.0198648	0.00141628	4.93416	3.52738	3.72285	3.3348	3.23976	2.68951	3.22128	3.12757	2.16482	3.37768	4.79908	3.1354	4.71461	3.60545	3.25188	3.39622	6.06691	6.15033	6.51451	8.08655	6.78384	7.17895	5.75162	6.43682	6.3366	6.81957	5.54909	3.95794	6.67465	6.80364	6.39365	7.40757
-0.0987001	0.0327743	-0.0273257	0.00814268	0.0425443	0.0344589	0.0038552	0.0493458	4.44764	3.25272	3.90865	3.22468	3.34018	2.86033	3.27895	3.0858	2.09947	3.54768	5.17247	3.45064	4.52468	3.81552	2.76038	3.38765	5.86571	6.24198	6.54867	7.84059	6.78384	7.1596	5.80187	5.85416	6.55684	6.76218	5.42998	4.18844	6.57188	6.76102	6.64529	7.54125
0.0158053	-0.0154897	0.0446405	-0.0462332	0.0544459	0.0650218	0.00849947	0.00861301	4.26973	2.83187	4.08533	3.14187	3.32583	3.01174	3.10812	3.10029	2.55285	3.74002	5.5521	3.72667	4.25816	4.14907	2.42167	3.20926	5.8461	6.31539	6.58581	7.56076	7.05359	7.07619	5.91308	5.8445	6.71597	6.52742	5.37728	4.73158	6.31626	6.70774	6.79385	7.2984
0.125265	0.166687	0.0340333	0.0115378	-0.0156663	0.0365304	0.04037	0.0486219	4.14992	2.60286	4.02434	2.97491	3.17042	3.21557	2.93296	3.06364	3.21864	3.79834	5.68447	3.8149	3.93956	4.47244	2.35203	2.88946	5.92388	6.13164	6.42985	7.12408	7.5551	6.93387	5.81587	6.36088	6.79378	6.26751	5.38255	5.20318	5.94628	6.33835	6.74433	6.65007
-0.0650494	-0.0146487	0.0675244	0.0189183	0.0544459	0.0653655	0.0776171	-0.0216395	3.81952	2.49637	3.88357	2.91	2.89546	3.43104	2.86088	2.93279	3.76597	3.99564	5.64326	3.88352	3.49843	4.71561	2.57378	2.72929	5.93867	5.80153	6.2427	6.84603	7.92774	6.75415	5.51602	6.77233	6.81268	6.04953	5.2666	5.51582	5.63585	6.20693	6.38253	6.05298
0.179227	0.0838721	0.0294511	-0.0052076	-0.0146063	0.0365304	0.0370082	0.00795172	3.63436	2.73891	3.69663	3.01654	2.71136	3.54751	2.77654	2.92	4.28063	4.23389	5.27112	3.8732	3.4004	4.60866	2.99092	2.71269	5.89656	5.49148	6.18478	6.48778	8.21793	6.56368	5.41881	7.40054	6.74235	5.91151	5.12641	6.15434	5.54994	6.04497	5.85701	5.5361
0.019049	0.0464684	0.0974101	-0.0578896	-0.0235681	0.027292	-0.0497286	-0.00499309	3.08612	3.23075	3.53534	3.2023	2.85242	3.60574	2.88178	2.93748	4.33373	4.39396	4.89461	3.89848	3.59646	4.23819	3.45335	2.84447	5.88788	5.44543	6.33702	6.55372	8.17508	6.54692	5.53497	7.61041	6.63201	6.06242	5.05473	6.69217	5.60581	5.86951	5.43761	5.43361
-0.15189	-0.0694547	0.076689	-0.0355431	-0.0335568	0.028652	-0.00144648	0.00140947	2.5052	3.66343	3.52679	3.46103	3.20868	3.45142	3.08649	2.97285	4.55021	4.63841	4.62987	4.07752	3.89974	3.76714	3.73594	3.07856	5.9512	5.66383	6.71131	7.06883	7.8771	6.57486	5.96004	7.38674	6.49398	6.1798	5.19387	6.7902	5.7439	5.9505	5.14857	5.72547
-0.0133481	-0.00652295	0.0307725	-0.0293555	0.0394309	0.0156242	0.0267919	0.00851169	1.97148	3.90259	3.6801	3.64366	3.56254	3.34951	3.32003	3.12757	4.73401	4.59374	4.47003	4.24984	4.10499	3.42085	3.69132	3.24623	6.15497	6.11568	6.84796	7.68374	7.61742	6.54305	6.62071	7.45301	6.33704	6.1095	5.25817	6.72397	5.83718	5.98317	5.14352	6.07526
-0.0224433	-0.00653058	-0.0281151	0.00907967	0.0652115	0.0136842	-0.00127228	0.0244575	1.40146	3.83921	3.77927	3.70946	3.95227	3.33592	3.5024	3.32747	4.69725	4.4163	4.46503	4.31279	3.77414	3.38011	3.41278	3.25158	6.51752	6.48135	6.80934	8.44124	7.38825	6.62904	7.23607	7.6256	6.12516	6.15013	5.41206	6.12784	5.74179	5.99667	5.35272	6.53644
-0.0811348	-0.0537523	-0.0326885	0.00676728	0.0394309	0.0152685	0.0152658	-0.0474078	1.27075	3.65667	3.883	3.63023	4.01682	3.27089	3.58961	3.53333	4.46443	4.32695	4.43756	4.27254	3.2748	3.72767	3.16872	3.11713	6.71647	6.70522	6.47887	8.54462	7.21199	6.5912	7.65455	8.14888	5.97921	5.86121	5.55753	5.29326	5.73494	5.9441	5.62457	7.02882
0.0805272	0.0205424	-0.0274984	-0.0383905	0.0652115	0.0123882	-0.0537497	-0.00788204	1.2526	3.50371	3.9873	3.52235	4.05747	3.35921	3.4851	3.7149	3.78639	4.10483	4.53996	4.21734	2.71726	4.13889	3.04027	2.95053	6.65187	6.96375	6.03996	8.41272	7.06365	6.60453	7.84484	8.48715	5.8337	5.62194	5.60496	4.76338	5.77236	5.81908	5.64478	7.3942
0.0105622	0.012854	-0.102166	-0.0481688	0.0392715	0.0205483	-0.0758357	0.0173939	1.5249	3.63893	4.0118	3.49191	4.00248	3.39124	3.18524	3.89391	2.85511	4.05892	4.51248	4.18586	2.21792	4.58575	3.08895	2.76465	6.45163	7.12105	5.83053	8.04734	6.93738	6.69525	7.64219	8.55067	5.68908	5.59936	5.81894	4.51963	5.88989	5.57116	5.71047	7.70612
0.0248203	-0.00961097	0.049073	0.00302268	0.0403315	0.0214532	-0.0627023	-0.0822827	2.21111	3.99978	4.1446	3.48744	3.60079	3.25924	2.91638	3.85725	2.11172	4.09491	4.4694	4.17864	2.14133	4.7538	3.24579	2.59537	6.0563	7.32441	5.89737	7.47877	6.70432	6.59163	7.26737	8.1834	5.64908	5.38138	6.00762	4.34211	6.14339	5.41488	5.66904	7.73731
0.0273554	0.0152069	0.0408244	0.0719901	-0.0580255	-0.00918015	-0.0614632	-0.0740858	2.7412	4.27781	4.21926	3.56085	3.37843	3.22818	2.71167	3.80653	1.99735	3.99688	4.42819	4.26119	1.91158	4.62521	3.29312	2.5927	5.63783	7.4808	6.27092	6.99218	6.49235	6.35129	6.81841	7.28457	5.72732	5.39299	6.0793	4.1805	6.11862	5.4504	5.53867	7.28281
-0.0205144	0.0566106	-0.0122733	0.00555989	-0.0567259	-0.0100356	-0.00897674	-0.0918318	3.63073	4.55162	4.19817	3.58994	3.24215	3.16801	2.80321	3.76604	2.14031	3.94228	4.09976	4.11312	1.75841	4.48517	3.32625	2.6168	5.28685	7.30207	6.72097	6.36836	6.34368	6.01979	6.21046	6.76957	5.97086	5.49811	6.03292	4.12486	5.86143	5.70471	5.52048	6.56541
0.00900954	0.016223	0.0190531	-0.0151902	-0.0345827	0.165455	-0.0141796	6.46604e-08	4.29515	4.62683	4.14859	3.52548	3.37126	2.98651	3.14488	3.61772	2.44666	3.84301	3.87186	4.00425	1.73084	4.14398	3.44861	2.62484	4.95194	6.95235	7.13388	5.95129	6.17359	5.76698	5.85294	6.41196	6.32561	5.50972	5.88218	3.89436	5.46773	6.03006	5.36788	5.71433
0.0366975	0.00994309	-0.00961054	-0.0317939	-0.0354946	0.17454	0.0530521	-0.0349386	4.52025	4.42232	3.92688	3.42074	3.70839	2.91371	3.45482	3.645	2.78976	3.75118	3.66643	3.97123	1.75534	3.90463	3.56016	2.69073	4.73049	6.59306	7.2683	5.36311	6.15055	5.52663	5.54732	6.37192	6.6874	5.68449	5.6935	3.74069	5.04609	6.26589	5.35979	4.93678
-0.0276302	0.0363965	0.00419628	-0.109728	-0.0181456	-0.0166602	0.0507998	0.0569502	4.69453	4.10626	3.70233	3.32898	4.10051	2.92051	3.72801	3.74857	2.60595	3.96586	3.49223	3.88042	2.02186	3.64619	3.61695	2.62966	4.74174	6.36873	7.31212	4.58422	6.08141	5.42903	5.28866	6.75714	6.76916	5.78252	5.58177	3.79898	4.77572	6.30923	5.26479	4.60259
-0.0477825	-0.0100262	-0.00584007	-0.0381272	-0.0201452	-0.0170066	0.0524053	0.0508892	4.18623	3.86541	3.68922	3.25512	4.46632	2.95448	3.83325	4.02348	2.53243	4.26367	3.54655	4.05585	2.25774	3.37502	3.54529	2.58627	4.96126	6.47223	7.13908	3.98178	6.02298	5.44236	5.2936	6.9601	6.62366	5.7032	5.47742	3.78043	4.61392	6.11033	5.28905	4.52907
0.0521171	0.0486722	-0.000660595	0.0185864	-0.0153515	0.00900265	-0.0205613	0.0780054	3.63073	3.75555	3.76559	3.40776	4.61935	3.21557	3.79937	4.38405	3.043	4.49571	3.67705	4.05739	2.58247	3.19169	3.2485	2.68751	5.26628	6.64413	6.98387	3.46134	5.93339	5.2261	5.45753	6.89521	6.37397	5.58775	5.31825	3.80427	4.58757	5.85104	5.38809	4.83429
0.0302386	0.0502884	-0.0394009	0.000565815	-0.0163517	0.00836268	-0.0561054	0.03048	3.19504	3.97865	3.88471	3.59352	4.88953	3.57468	3.79648	4.58821	3.5985	4.67812	3.90495	4.03005	2.60085	3.07584	2.94156	2.81822	5.73746	6.79231	7.13537	3.39361	5.78926	5.23727	5.68984	6.77647	6.07065	5.3214	5.10532	3.92085	4.58809	5.61947	5.28096	5.37791
-0.0591636	-0.0370026	0.0393046	-0.0351092	0.074346	0.0266525	0.00151782	-0.0197165	2.77387	4.44345	4.04543	3.84598	5.01625	3.81054	3.77486	4.497	4.34598	4.39396	4.16033	4.03314	2.50895	2.95744	2.81108	3.06892	6.19194	6.81237	7.11903	3.86237	5.79835	5.25877	5.98063	6.27113	5.96295	5.12598	4.92086	4.11691	4.54171	5.56761	5.21022	5.72993
-0.0478608	0.02673	0.0618925	-0.0180109	0.0713397	0.0301597	-0.0354432	0.0115268	2.75572	4.6395	3.95823	4.17454	4.85605	3.99495	3.80153	4.07206	5.09754	3.95345	4.32454	3.81438	2.51814	2.87341	2.77863	3.23069	6.48924	6.57801	7.16136	4.17606	5.82724	5.13967	6.35051	5.6871	5.95723	5.12018	4.79859	4.49843	4.55963	5.53991	4.999	6.02847
-0.026375	0.0143775	0.0994649	0.000400919	0.00569397	0.0396476	-0.0104721	0.00198047	2.74846	4.60486	3.72057	4.192	4.53805	4.01145	3.8419	3.62795	5.07303	3.58491	4.50811	3.72203	2.32208	2.91925	2.76984	3.21194	6.76758	6.31903	7.13017	4.36499	5.93436	5.14311	6.47407	5.28531	5.9436	5.41104	4.86921	4.83491	4.4732	5.57898	4.76252	5.95718
0.024978	-0.0166411	0.00145632	0.0568359	0.00869447	0.0406006	-0.023798	-0.064755	2.9191	4.33527	3.68295	4.18483	4.01682	3.7756	3.94713	3.26694	4.74627	3.1779	4.61051	3.53835	2.55796	3.11149	2.71373	3.13159	6.73833	6.10291	6.75365	4.32934	5.94962	5.04165	6.437	4.84763	5.88602	5.90055	5.14643	5.23498	4.27451	5.67417	4.72411	5.85247
-0.0125804	0.0128089	0.0245106	-0.00185091	0.0177877	0.0600775	0.0457115	-0.0588553	3.22408	4.0395	3.60031	4.10247	3.48603	3.52324	4.10211	3.21026	4.48077	3.05133	4.59428	3.3036	3.20434	3.47814	2.48387	2.92964	6.4616	5.9447	6.34816	4.09942	5.75064	5.01284	6.44689	4.66952	5.76073	6.30105	5.52169	5.44428	4.17173	5.52783	4.76959	6.08194
-0.0397739	0.000852883	0.0729033	-0.0745582	-0.0435715	-0.0122385	0.0418188	-0.0189807	3.55085	3.94823	3.5758	3.95252	3.02696	3.16898	4.21167	3.41569	3.99471	2.91607	4.55869	3.23962	3.91506	3.69457	2.30944	2.74161	6.23854	5.94242	6.12239	4.23131	5.50621	5.16547	6.14703	4.66262	5.67237	6.58869	5.94332	5.24028	4.11376	5.41702	5.08086	6.26018
-0.0131531	0.0107897	0.130938	0.00946094	-0.0183554	-0.0586429	-0.0563063	-0.0504884	4.14266	3.84766	3.69378	3.93148	2.74483	2.86809	4.36088	3.59683	3.90893	3.01162	4.38573	3.16945	4.54919	3.6742	2.16544	2.63448	6.05405	6.07556	6.08378	4.56283	5.27802	5.41141	5.82494	4.49694	5.68117	6.48163	6.17943	4.96473	4.17279	5.21101	5.43559	6.64116
0.0228269	0.00129557	0.0733367	0.0293048	0.0117933	0.0952009	0.0134917	-0.0133246	4.72357	3.84344	3.62938	3.94938	2.43879	2.76909	4.34718	3.73152	4.11724	3.34542	4.13535	3.25458	4.6656	3.3381	2.00994	2.54556	6.05212	6.22648	6.26944	5.07615	5.2488	5.57737	5.62476	4.41824	5.78007	6.23785	6.21738	4.56732	4.34091	4.89206	5.57606	6.60997
-0.0674823	-0.0337569	0.0929831	0.000615986	-0.0468267	-0.0418707	-0.0300401	0.0361255	5.15563	3.66428	3.58549	3.99997	2.13991	2.80792	4.28519	3.67014	4.30922	3.62089	3.98924	3.39544	4.16013	2.89251	1.95992	2.45181	6.26779	6.26341	6.59323	5.76949	5.40526	5.55759	5.42623	4.36577	5.93217	6.01792	6.0403	4.10896	4.40047	4.83381	5.76505	6.17329
-0.0540379	0.00489155	-0.0691669	-0.05932	-0.0115034	-0.0671564	-0.000643599	-0.057378	5.73655	3.46737	3.58777	4.10605	2.06579	2.93895	4.22104	3.43274	4.59514	3.99564	3.97114	3.4104	3.43104	2.61752	1.89096	2.39556	6.60623	6.13757	6.73954	6.0511	5.61171	5.3611	5.33973	4.44033	5.93613	5.79413	5.8358	3.91025	4.37781	4.72726	5.71047	5.79677
-0.0183971	-0.0115474	0.182545	0.0248728	-0.0105713	0.0096414	0.0411901	0.00390944	6.27389	3.42174	3.62539	4.21259	2.03232	3.11268	4.06462	3.22858	4.67274	3.95965	3.99736	3.44858	2.91025	2.45583	1.94234	2.24343	6.83507	6.07008	6.48481	6.15269	5.81945	4.97629	5.33808	5.06026	5.8425	5.83992	5.7694	3.91555	4.21917	4.77414	5.54271	5.36455
0.00356994	-0.0363664	0.194706	0.0130552	-0.105264	-0.107501	0.080862	0.0606046	6.77857	3.30343	3.78383	4.21885	2.16143	3.26507	3.90172	3.15357	4.43992	3.5241	4.0829	3.31392	2.83673	2.40745	2.20262	2.0222	6.85179	5.90321	6.12462	5.80692	5.90839	4.70886	5.34962	5.74371	5.72556	5.8683	5.66293	3.9023	4.1243	4.96665	5.42346	5.38237
0.00600463	-0.00416097	0.0760923	0.0534568	-0.0237874	-0.119748	-0.0423265	-0.00375119	7.39216	3.39216	3.96393	4.10426	2.25229	3.33398	3.66962	3.25075	4.04781	3.06746	4.07478	3.09567	3.11244	2.38199	2.5055	1.86792	6.65958	5.64331	5.72136	5.03694	6.01941	4.65641	5.25982	6.48376	5.5972	5.86314	5.59547	4.03213	4.16383	5.07462	5.13847	5.43584
0.0179399	-0.0172132	0.0329784	0.00266916	-0.108862	-0.0186992	-0.054124	-0.0099287	7.61363	3.47498	4.12408	3.93148	2.28576	3.47083	3.47501	3.47238	3.62301	2.59716	3.93055	2.97494	3.67305	2.33107	2.68466	1.67561	6.12733	5.49285	5.36192	4.38281	6.15347	4.65082	5.40069	7.22105	5.57742	6.03018	5.51009	4.05332	4.26765	5.26074	4.9798	5.44252
0.00197188	0.0260029	0.0330099	0.0287516	-0.0165004	0.0151055	0.0480369	0.0266086	7.3849	3.53921	4.17823	3.739	2.32402	3.49898	3.36472	3.6288	3.10427	2.35767	3.76821	2.815	4.19689	2.43801	2.84353	1.63758	5.55105	5.15681	5.41985	3.67344	6.23332	4.93889	5.63052	7.33703	5.65611	6.14498	5.43104	4.05597	4.53697	5.27423	4.95757	5.25315
0.0515695	0.0116417	0.00488775	-0.00690032	-0.0774785	-0.0609209	0.014191	-0.0278539	6.76404	3.67273	4.17082	3.598	2.48182	3.63292	3.4887	3.76689	3.15737	2.41848	3.64271	2.82686	4.46647	2.61879	2.86855	1.70239	5.1435	4.91106	5.47703	3.52907	6.30765	5.24759	5.75409	7.44335	5.79282	6.39521	5.48901	4.11956	4.67295	5.23516	5.20011	4.68279
-0.0298162	-0.029239	-0.0334943	-0.00577311	-0.0490115	-0.0508133	0.0230937	-0.0145995	5.97254	3.70991	4.04087	3.57204	2.97675	4.17645	4.15761	4.06056	3.42287	2.4557	3.69578	3.04356	4.60739	2.91543	2.8557	1.83578	4.92173	4.9261	5.46069	3.74295	6.26188	5.39335	5.90896	7.56071	5.91635	6.74476	5.63026	4.06127	4.7441	5.18402	5.65489	4.27285
-0.0532324	-0.0212747	-0.0262079	-0.00921195	0.0204595	0.0126938	0.00442585	-0.0738813	5.45698	3.71921	3.98958	3.68215	3.55298	5.02377	5.03267	4.65854	3.79048	2.51403	3.9343	3.38976	4.32249	3.40812	3.25053	2.15237	4.95451	5.0255	5.41836	4.18141	6.07881	5.63154	5.72691	7.45163	6.05306	6.77701	5.65239	3.98974	4.91222	5.04266	6.15919	3.97431
-0.00602597	-0.0234094	0.0422161	0.0552081	0.002346	-0.0319706	0.0702676	0.0331025	5.2936	3.91865	4.19703	4.13022	4.287	6.38842	6.06919	5.66398	4.45218	2.6133	4.29957	3.80406	4.20915	3.99375	3.71498	2.58037	5.22417	5.19557	5.22156	4.77315	5.87009	5.68486	5.37021	7.63664	6.02405	6.61255	5.58177	3.76983	5.08931	5.04408	6.51088	4.00995
0.0221136	0.0509118	0.0482511	-0.0223778	0.0396138	0.0414475	-0.015452	-0.00725511	5.34806	4.15189	4.69402	5.01249	4.72455	7.91516	7.61748	6.87571	4.43176	2.65797	4.68045	4.17606	4.20915	4.7729	4.32277	3.08981	5.62626	5.39847	5.12725	5.08328	5.68507	5.58167	5.17827	7.62284	5.91679	6.27848	5.57017	3.45985	5.35652	4.99222	6.48966	4.43326
0.043563	0.0482721	-0.0119616	-0.0331216	0.0432734	-0.00872443	-0.126375	-0.049422	5.4352	4.4595	5.57059	6.06127	5.08319	8.82558	8.70589	7.90587	4.2357	2.97439	4.87713	4.32001	4.3133	5.38144	4.95962	3.47282	6.06884	5.61003	5.36118	5.21696	5.45363	5.49611	5.02917	7.3605	5.72996	5.86765	5.59653	3.29293	5.58684	4.8537	6.32897	4.94569
-0.0147122	-0.0531562	0.0593973	-0.0333511	-0.00560541	-0.011337	-0.0841815	-0.0230334	5.33354	4.79923	6.55317	6.91131	5.41076	9.11675	9.44112	8.40412	4.55021	3.34293	4.99951	4.15181	4.62577	5.54695	5.16041	3.6362	6.5352	5.76733	5.7986	5.13675	5.25724	5.25791	5.07118	6.89521	5.45433	5.59678	5.84424	3.21875	5.59263	4.93894	5.93685	5.34449
0.0266794	-0.010197	0.130629	0.0150239	0.033062	0.0265606	-0.106548	0.171715	5.04308	4.78148	7.04844	7.16869	5.46097	8.68872	10.0069	8.26645	4.66049	3.50177	4.88088	3.7664	4.65641	5.18284	5.20774	3.44389	6.81708	5.85488	6.27909	4.93	5.11572	4.89675	5.35126	6.44234	5.21344	5.54454	6.05611	3.27174	5.44454	4.97588	5.66298	5.54055
0.0105416	0.0235627	0.11433	0.0828385	-0.0378526	8.18513e-05	-0.0496536	-0.0517424	4.8325	4.615	6.90881	6.66064	5.60442	7.55896	9.2984	7.59175	5.24458	3.61717	4.54183	3.24375	4.61352	4.3133	5.03602	3.03088	6.83443	5.7801	6.59546	4.83375	4.97581	4.63921	5.53908	6.15101	4.9299	5.43426	6.09932	3.44395	5.19577	4.98512	5.42245	5.41356
0.029611	-0.0188714	0.0253725	-0.000648954	0.0369151	0.0356519	0.00815582	0.040264	4.8325	4.27274	6.26364	5.68169	5.50161	6.34475	8.23016	6.53644	5.82051	3.39381	4.21215	2.75618	4.44503	3.46541	4.81697	2.61841	6.74701	5.59407	6.56204	4.70542	5.13682	4.55236	5.77963	6.06127	4.67757	5.28657	6.07297	3.57907	5.00973	4.97304	5.15059	4.9702
0.00638222	-0.0122374	0.0295723	0.0409256	0.0185777	0.0124356	0.0886939	0.0434933	4.49484	3.84513	5.30329	4.68662	5.05928	5.18975	7.01344	5.51097	5.26909	3.08359	3.87498	2.45538	4.25203	2.88869	4.72435	2.28093	6.5622	5.42218	6.25978	4.63413	5.48122	4.67532	5.86612	6.4382	4.51448	5.08471	5.83897	3.62411	4.90801	4.69174	5.1132	4.5001
0.0188338	-0.014697	0.13778	0.00187503	0.00133514	-0.0190767	-0.00655316	-0.0448317	4.25158	3.53667	4.49853	3.89433	4.48306	4.2046	5.36063	4.66152	4.88514	2.8987	3.81254	2.43526	3.99777	2.56405	4.6128	2.18397	6.47638	5.38707	5.79637	4.57709	5.91456	5.0683	5.68736	6.78061	4.5202	4.69194	5.73567	3.51019	4.86426	4.39552	5.04448	4.1971
-0.0700213	-0.0695074	0.127721	-0.0347013	-0.0176283	0.00261739	0.00784317	0.0424006	3.90303	3.36935	3.99186	3.38985	3.79446	3.52907	4.11292	3.95869	4.08457	2.72497	4.02796	2.58798	3.63629	2.59333	4.59928	2.22093	6.43299	5.45409	5.52828	4.26874	6.38329	5.36927	5.48636	7.07884	4.62174	4.53974	5.79259	3.42275	4.83211	4.17389	5.24357	4.09016
-0.0233909	-0.0598575	0.00283282	0.0306301	0.00911014	0.0426893	0.0804468	-0.0288678	3.15147	3.20878	3.64077	3.09442	3.09869	3.08551	3.14055	3.52992	3.48005	2.64308	4.32392	2.82635	3.36977	2.68372	4.47826	2.34093	6.29093	5.44589	5.45104	4.08516	6.59006	5.49783	5.01763	7.25557	4.77736	4.48428	5.76834	3.36712	4.78679	4.03252	5.62154	4.16368
-0.00568199	-0.0547258	-0.0170659	0.00715072	0.106462	0.0311798	0.050198	-0.0431098	2.81744	3.07103	3.34213	2.8536	2.71136	2.89236	2.3765	3.19108	3.74555	2.67782	4.41321	3.04305	3.23498	2.77666	4.27071	2.46788	6.12283	5.30545	5.48743	3.87663	6.55662	5.56318	4.56455	7.05675	4.9066	4.5004	5.82526	3.47839	4.62868	3.96504	5.83781	4.33746
-0.0307499	-0.0254696	-0.0671743	-0.00604949	0.1076	0.0291878	0.0704835	0.00758968	2.43622	3.0161	3.14037	2.66112	2.60615	2.70212	2.10187	2.86843	3.83949	2.92972	4.30581	3.10754	3.25336	3.08857	4.11116	2.47324	5.92517	5.10711	5.58472	3.8588	6.24501	5.41829	4.34625	6.77095	4.86132	4.6023	5.81367	3.77248	4.42366	3.93876	5.91462	4.20379
-0.0319721	0.0392716	-0.0416454	-0.00815411	0.00498111	0.0126912	0.0194424	0.0179605	2.20748	2.93075	2.89757	2.52415	2.68505	2.64001	2.01681	2.65959	4.32964	3.2325	4.0292	3.07607	3.48005	3.39794	3.8529	2.48877	5.87985	4.83719	5.40054	4.13507	5.84445	5.32241	4.22269	6.23662	4.76461	4.53523	5.65661	4.05862	4.2861	3.96362	5.6751	4.08793
-0.0055822	-0.000609674	0.104622	-0.0234094	-0.00995629	0.0249507	0.124537	0.105182	2.37086	2.80906	2.77789	2.44761	2.72331	2.60409	2.03195	2.47333	4.75444	3.69658	3.66706	3.03118	3.74657	3.76714	3.79003	2.48931	5.9602	4.58277	5.17997	4.35073	5.4757	5.33788	4.39156	5.69814	4.66878	4.42946	5.52063	4.35801	4.0658	4.11706	5.13847	4.04115
0.0184416	0.00117142	0.010727	0.0259002	-0.0933542	0.050559	0.00430764	-0.000239078	2.50157	2.69835	2.71975	2.51206	2.6468	2.47403	2.12277	2.40514	4.82387	4.00556	3.52969	2.96927	3.79865	4.19363	3.83735	2.48877	5.92838	4.48337	5.09457	4.6769	5.18096	5.28414	4.73755	5.54351	4.71801	4.29918	5.40047	4.71833	3.982	4.3941	4.55534	3.99881
-0.0632805	-0.00760184	0.0361063	-0.0802161	0.0227916	0.0353164	0.0249893	-0.0020316	2.71215	2.52764	2.7112	2.65396	2.56312	2.41871	2.14368	2.51382	5.10571	3.86162	3.47412	2.98371	3.89361	4.38078	3.82992	2.6243	5.7455	4.36209	5.11388	5.02803	5.1287	5.17536	4.85205	5.44548	4.92902	4.35465	5.28979	5.04952	4.02258	4.56529	4.10663	4.31073
-0.0297633	0.0120203	0.0582002	0.013256	0.0340003	0.0102644	-0.0530441	-0.0157687	3.11153	2.36539	2.88731	2.88404	2.52486	2.32942	2.27198	2.67237	5.11388	3.73505	3.44789	3.06781	3.91199	4.39733	3.76704	2.76679	5.4408	4.38078	5.38197	5.44688	5.13844	4.92384	4.84958	5.63463	5.26047	4.5262	5.07054	5.3436	4.04261	4.77556	3.98333	4.63378
0.0130624	0.0305047	0.0129059	-0.00581062	0.0156381	0.00866823	0.0140501	-0.0280625	3.26039	2.4575	2.99332	3.21797	2.59659	2.26536	2.47741	2.85096	5.06895	3.4298	3.45539	3.12869	3.91812	4.30566	3.49797	2.95642	5.07697	4.62426	5.5565	5.96733	5.30464	4.53516	4.66835	5.96462	5.63413	4.78933	4.93773	5.63239	4.07845	4.8054	4.09854	5.03481
0.00280753	0.0232906	0.00447873	0.0136108	-0.0147237	0.0143409	0.0993106	0.0423464	3.58353	2.6561	3.20705	3.4373	2.8309	2.31389	2.71528	2.98692	5.07712	3.20271	3.31303	3.26903	4.07742	4.15416	3.16129	3.14927	5.00851	4.76971	5.39534	6.44857	5.6604	4.07167	4.36932	5.93286	5.82579	5.07245	4.88397	5.68538	4.04155	4.67966	4.38657	5.51382
0.000348041	0.0162163	0.0177845	-0.0155562	0.0484555	-0.00149225	0.0388029	0.0450828	3.99743	2.85469	3.34156	3.66604	3.07717	2.58856	3.08433	3.03423	5.01176	3.23001	3.10323	3.35932	4.4144	4.00012	2.92872	3.23016	5.13289	4.86136	5.06858	6.50025	5.97202	3.8094	4.14937	5.98119	5.9436	5.20273	4.89978	5.80726	3.90083	4.79332	4.82012	5.69205
-0.0340656	-0.048342	0.0692912	0.0363273	-0.0217083	0.0504945	-0.0389783	0.103327	3.82315	2.97216	3.45098	3.87463	3.1226	2.89624	3.35607	3.09347	5.16698	3.08731	2.96149	3.38821	4.96275	4.01921	2.85165	3.22748	5.27914	4.80527	4.62002	6.06892	6.24143	3.99041	3.93684	6.13168	6.04075	5.34462	5.16119	5.98477	3.77856	4.75922	5.05661	5.71433
0.0474952	0.0908639	-0.00646955	-0.0262456	0.030522	0.0448519	-0.00189648	-0.119235	3.91755	2.853	3.64419	4.0407	3.38322	3.3068	3.44257	3.23967	5.43247	3.04016	2.96399	3.49243	5.51417	4.18726	3.06461	3.2248	5.4167	4.49705	4.12096	5.34172	6.3083	4.263	3.91295	6.13997	6.12076	5.49811	5.4479	5.90264	3.78647	4.83594	5.42649	5.30662
0.0291946	-0.0206256	0.0086547	0.0100274	0.0306709	0.0409153	-0.0958004	0.0504547	3.60894	2.71187	3.79067	4.29047	3.50037	3.83965	3.52186	3.4191	5.77558	2.98432	3.11884	3.51359	6.15442	4.37569	3.50135	3.39515	5.4212	4.2636	3.74072	4.59848	6.10056	4.6491	3.96484	6.27113	6.29132	5.73802	5.54488	5.75692	3.86974	5.03058	5.72867	4.75632
0.028026	0.0158608	0.00884408	0.0467199	-0.000531524	-0.0439369	-0.147387	0.145614	3.19867	2.71948	4.03802	4.45162	3.48603	4.18713	3.4923	3.63903	6.09009	2.97191	3.44665	3.55693	6.57717	4.91421	4.11183	3.8103	5.50412	4.29096	3.61818	4.324	5.81718	4.92685	4.10571	6.16206	6.39946	5.96826	5.47636	5.30386	4.03786	4.95883	5.74484	4.21938
-0.0197198	0.00727867	-0.0293906	0.0288064	-0.0319344	-0.0310316	0.0104455	0.0649822	3.46371	2.81159	4.24035	4.62261	3.81359	4.61807	3.52402	3.8304	6.73545	3.11461	3.8781	3.85772	6.89271	5.48202	4.98058	4.4049	5.79435	4.51939	3.91673	4.50936	5.4744	4.82323	4.35943	5.72852	6.40122	6.10305	5.39836	4.57261	4.12061	4.96523	5.84691	3.70695
-0.00755786	-0.00987189	-0.000509261	0.0135255	0.0875006	0.0133223	0.0103954	0.0632642	3.59442	3.18596	4.92656	5.44221	4.35634	5.06066	4.0048	4.70116	7.16025	3.44469	4.46191	4.40462	7.3369	6.05747	5.74792	5.127	6.28257	4.97033	4.52867	5.0102	5.16214	4.73767	4.50277	5.31569	6.43507	6.08951	5.4226	4.05067	4.02311	4.96167	5.58415	3.6312
-0.0165677	0.0139992	-0.00366433	0.000360764	-0.0364143	-0.0350949	-0.0799496	-0.0344267	5.70387	4.29049	7.77569	8.48516	6.10414	5.98175	5.7023	8.52261	7.61772	3.97951	5.44595	5.70687	7.9741	6.72967	6.58556	6.34782	6.67823	5.51656	5.49189	5.49322	5.00308	4.67059	4.62881	4.99813	6.50453	6.1095	5.68402	3.85461	3.90083	4.99648	5.39213	3.80944
-0.0429783	0.00288834	-0.0204261	-0.016807	0.126713	0.021155	-0.0949465	0.0207402	9.94819	6.48009	13.2699	14.3942	9.99185	8.50334	9.07567	15.3493	8.00575	4.84688	6.87394	8.02192	9.16883	7.28729	7.66862	8.34216	6.73576	5.75457	6.51303	5.84078	5.1076	4.76948	4.96573	5.17624	6.86631	6.19141	6.249	4.02948	3.82125	5.33674	5.65388	4.48228
0.0275137	0.0125029	-0.0160719	-0.0107635	-0.0090106	0.0323376	-0.102666	0.0427288	14.7299	9.25619	20.2665	22.1601	15.4456	11.8606	13.598	24.2866	7.61772	5.89791	8.59101	11.0227	10.5351	7.79908	9.01332	11.1325	6.48474	5.8412	7.07818	6.22042	5.67565	5.05454	5.60334	5.99637	7.37448	6.263	6.69066	4.47723	4.07054	5.6969	6.13897	5.81236
-0.00291018	0.0160455	-0.0246077	-0.0172849	-0.00748909	0.0717179	-0.0959672	0.0786891	20.2921	12.9391	27.2733	30.5821	21.2939	15.6964	18.4087	33.7998	7.28687	6.65857	10.3506	14.5316	11.7053	8.20902	10.5825	14.3305	6.03123	5.8143	7.82083	6.91554	6.47288	5.28586	6.47654	7.3895	7.8154	6.4597	6.78553	5.07601	4.74515	6.03787	6.85247	7.30286
0.0322785	-0.00836378	-0.00458898	-0.0478481	0.000912354	0.034205	0.167846	-0.162137	23.6469	15.8791	31.1221	36.1881	25.4949	18.7576	21.5989	39.0401	6.81714	7.26164	11.7885	17.5906	12.1465	8.23831	11.8731	16.7277	5.71143	5.64742	8.85534	8.32895	7.32495	5.39765	7.26655	8.8986	8.19345	6.51323	6.69277	5.25352	5.63638	6.37955	7.52048	8.63071
-0.0212881	0.00363051	0.0499756	-0.0347388	0.00849323	-0.0177489	0.00981506	-0.0376292	23.6034	16.7825	30.1948	37.4912	26.1285	18.7567	21.8858	39.338	6.33925	7.44405	12.5078	19.1029	11.2397	7.79017	12.2875	17.3207	5.53626	5.74271	9.93812	10.1719	7.89528	5.25361	7.68338	9.79882	8.18949	6.52226	6.4166	5.26147	6.45382	6.54649	7.75596	9.865
-0.0357086	-0.0499279	-0.0258983	-0.0459792	0.0365533	-0.00688598	-0.012162	0.00291672	22.2672	16.8738	26.6321	35.9966	23.3024	17.0407	20.2554	36.4691	6.53122	7.3485	12.471	18.9207	9.66817	7.17017	11.6892	16.1277	5.36752	5.90001	11.1858	12.0737	7.95565	4.99779	7.65455	9.95898	8.04618	6.62867	6.42609	5.08131	6.9661	6.67719	7.63165	10.5935
0.024256	-0.0358974	0.0293658	0.0230426	0.0111451	-0.00861138	0.0495652	0.0608917	19.7366	15.1177	22.0282	32.057	18.5898	14.3133	17.5134	31.5174	6.92743	7.27032	11.8204	17.036	7.5881	6.37574	10.4662	13.5302	5.19235	6.14167	11.8051	13.6136	7.89593	5.00467	7.20806	9.2493	7.92134	6.54419	6.83507	4.61236	6.89443	6.74184	7.45581	11.2998
-0.0263748	-0.0108044	-0.00927305	0.0208845	-0.0166504	-0.0629573	-0.0446632	-0.0254011	17.206	12.8208	17.7986	27.6448	13.913	11.3413	14.7131	27.4364	7.21335	7.03704	10.709	14.0817	5.80825	5.65134	9.21478	10.4592	4.89794	6.53926	11.5014	14.4317	7.87223	5.28285	6.9634	8.39741	7.74902	6.47712	7.49598	4.46664	6.43379	6.69495	7.38708	12.2845
-0.0363657	0.000583892	0.00215623	0.0342351	-0.0349162	-0.0292459	-0.0120814	0.0179826	15.2527	11.1534	15.3981	24.1287	10.3744	9.72434	12.852	24.865	7.3318	6.4836	9.50825	11.3033	4.48485	5.08735	8.4995	7.94897	4.71249	6.83472	10.7253	14.6385	8.06991	5.68228	6.90161	8.12403	7.79386	6.43326	8.20749	4.4163	5.89041	6.67222	7.60639	12.7947
-0.0208503	-0.0248572	0.0409937	0.0163417	-0.0237271	-0.0238164	-0.0309446	-0.000424281	13.234	9.60268	14.0148	20.8445	8.19145	8.63534	11.375	22.9645	7.05405	5.81601	8.69529	9.03265	3.37283	4.55647	8.2399	6.18765	4.64564	7.16938	9.74355	14.5601	8.33122	5.997	6.88843	8.36427	7.7877	6.37844	8.54374	4.60176	5.17047	6.84271	8.01063	13.0554
0.102449	0.0943216	0.0224235	0.0243659	-0.0510418	-0.0456282	0.119104	-0.0356436	11.2516	8.72717	12.9097	18.2031	6.86207	7.81131	10.3032	21.3364	6.47404	5.3482	8.11148	7.44096	2.87043	4.17199	8.19054	5.14147	4.59678	7.45299	8.98753	14.0895	8.4286	5.92821	7.19817	9.00216	7.75869	6.49195	8.42779	5.01772	4.74094	7.19291	8.31887	12.8103
0.0159883	-0.00142301	-0.00828531	0.0248977	0.00358658	-0.0133496	-0.00843769	0.00495315	9.59238	8.36378	12.248	16.0612	5.77179	7.20663	9.65592	19.4665	6.06558	4.97593	7.69626	6.39359	2.41398	3.86517	8.13984	4.60311	4.56175	7.69874	8.31395	13.291	8.35199	5.61391	7.52439	9.26449	7.79474	6.53645	7.95451	5.57676	4.52959	7.60776	8.35323	11.7075
-0.0143016	0.0310129	0.0684033	0.0161622	-0.0425135	-0.00668875	-0.0205693	-0.0784018	8.45596	8.20744	11.425	13.8289	4.90387	6.4816	9.37408	17.3376	5.92671	4.97966	7.30289	5.3906	2.31289	3.64365	7.6693	4.14938	4.38337	7.91031	7.67082	12.3802	8.03161	5.46558	8.0236	8.87375	7.61978	6.45648	7.25144	6.22322	4.39151	7.90682	8.12989	10.8096
-0.0111785	0.00626543	0.0134535	0.0354965	0.000656756	-0.0128441	0.0398551	-0.0353439	8.1292	8.01646	10.3723	11.6557	4.38264	5.96136	9.59537	14.9849	5.42839	5.27002	6.53676	4.59398	2.34046	3.608	6.90737	3.64263	4.16224	8.06305	7.00392	11.3197	7.87191	5.69862	8.88857	8.05223	7.42328	6.23914	6.51252	6.90678	4.55489	7.81945	7.79234	9.98085
-0.0197745	-0.0383858	0.0223999	0.0549529	0.0280473	0.0249648	0.0126489	0.0479488	8.48138	7.68941	9.31623	9.49947	4.0766	5.44598	9.99037	12.5086	5.10162	5.32958	5.64076	3.8603	2.25162	3.57872	6.1157	3.03838	3.99961	8.03113	6.13279	10.5284	7.91151	6.20682	9.59454	6.99048	7.10501	5.82509	6.13833	7.43932	4.69877	7.58503	7.51341	9.07185
-0.0273839	0.0137824	0.0410278	0.0128027	-0.0414574	-0.047381	-0.0227635	-0.0038626	8.8263	7.14433	8.255	7.55947	3.9164	4.92477	10.1014	10.2565	4.7381	5.4909	4.84154	3.31237	2.53652	3.78496	5.1861	2.42771	4.04203	7.65908	5.41911	9.81722	8.00337	6.69396	10.0699	6.5666	6.67817	5.44845	6.02343	7.35189	4.85952	7.33214	7.39618	8.65968
-0.00920205	-0.0421445	0.0576532	-0.00171022	0.0128316	-0.0116286	0.0230275	0.0636715	9.53066	6.28319	7.38585	6.05501	3.75621	4.60933	9.82458	8.44163	4.17851	5.70557	4.15471	3.13643	3.12163	4.16053	4.30519	1.95524	4.25416	7.13336	4.97872	9.17914	8.21826	6.92227	10.1094	6.61631	6.35155	5.13372	6.01394	6.89883	4.97231	7.12614	7.24257	8.09378
-0.0118722	-0.0340075	0.014864	-0.00351339	-0.0268531	0.0451049	0.0108346	0.0267204	9.46893	5.30036	6.82047	5.10067	3.29953	4.23371	9.01944	7.14252	4.25612	5.7155	3.76384	3.01312	4.01002	4.44189	3.5845	1.61026	4.58264	6.61267	4.99208	8.58026	8.35556	6.6587	9.40013	7.0388	6.24209	4.88994	6.21422	6.22322	4.94648	7.12756	7.06167	7.48332
-0.014861	-0.0294673	0.0733426	-0.00468993	0.0145137	-0.024951	0.0354609	-0.0257515	8.64839	4.48316	6.28472	4.45699	2.89546	4.06968	7.75875	6.40304	4.12133	5.93762	3.52594	3.03685	4.88616	4.60994	2.99835	1.50741	4.93266	6.22921	5.46589	8.42876	8.36043	6.17286	8.45361	7.59937	6.27814	4.82545	6.23952	5.56086	4.95597	7.17729	6.8363	7.26053
-0.0294162	-0.00648098	0.0118594	0.0313045	-0.0282048	-0.0130258	0.0420878	0.0371567	8.12193	3.90766	5.66064	4.04025	2.69223	4.12598	6.59177	6.03862	3.99879	5.94134	3.24434	3.21382	5.37325	4.44316	2.58122	1.57062	5.14382	6.05504	6.46104	8.82801	8.45684	5.862	7.35634	7.82304	6.43771	4.94282	6.15414	5.45753	4.73936	7.09986	6.57657	7.05778
0.00108842	-0.0348692	-0.0133046	-0.0559485	-0.0414381	-0.0134635	-0.0465591	-0.000231837	7.25782	3.65667	5.20583	3.87195	2.80699	4.1978	5.47452	5.74752	4.2602	5.70805	3.03829	3.25716	5.31811	4.13379	2.46426	1.69489	5.23607	6.10428	7.50743	9.30034	8.36433	5.67884	6.28048	7.99977	6.64388	5.13243	6.07403	5.6112	4.53644	6.9038	6.54019	6.71691
0.00298656	-0.0248441	-0.0287885	-0.0161834	-0.0581907	-0.0393956	-0.0108018	0.0554718	6.66601	3.69555	4.6091	3.78645	3.33301	4.3036	4.69965	5.46153	4.3664	5.48345	2.82725	3.22672	4.83102	3.78114	2.50685	1.87488	5.29938	6.15307	8.12012	9.87604	8.18969	5.82416	5.69313	7.95144	6.67685	5.35816	6.10459	5.68273	4.4927	6.56567	6.52301	6.63225
-0.0122801	-0.0317288	0.00337907	0.0398153	0.0133318	0.0115769	-0.0217336	-0.0380655	6.2267	3.69639	4.19077	3.90686	3.70361	4.19683	4.27798	5.08731	4.79937	4.8506	2.68364	3.20299	4.51243	3.5418	2.5677	1.95845	5.37202	6.13574	8.61992	9.70137	8.03388	5.91574	5.4946	8.11713	6.83202	5.58582	6.17838	5.70658	4.47583	5.95547	6.52705	6.60551
0.00455589	-0.056245	0.0114939	-0.0158523	0.0324921	0.0362506	-0.00817343	-0.0295376	5.51507	3.77498	3.99756	4.15216	3.93553	3.94739	4.01993	4.68624	5.4243	4.24257	2.7186	2.97133	4.11724	3.62837	2.65288	2.0088	5.28717	6.01127	8.61621	8.88148	7.6145	5.80524	5.60828	8.18202	7.1859	5.66644	6.25849	5.40454	4.67769	5.38931	6.59981	6.58769
0.00149088	-0.0315373	-0.0533675	-0.0228162	-0.0425795	-0.0269559	-0.00811565	0.00433748	4.75625	3.79442	3.82657	4.34822	3.79446	3.60865	4.20302	4.40238	5.62445	3.80082	2.71923	2.77063	3.83847	3.76077	2.68398	2.09612	5.1525	5.66201	8.43426	8.11329	7.37624	5.52061	5.88837	8.21378	7.62417	5.65547	6.43031	4.9038	5.01447	4.92971	6.68167	7.06447
-0.0228033	-0.0391937	0.0153801	0.0467073	0.0027063	-0.0157178	0.044819	-0.025723	4.14266	3.8333	3.9189	4.49146	3.57689	3.41065	4.37385	4.22252	5.61628	3.43476	2.82413	2.66073	3.7527	3.94155	2.71846	2.22897	5.05222	5.21973	8.50852	7.28449	7.21297	5.07819	6.06713	8.35737	8.11784	5.6458	6.20052	4.51168	5.23794	4.52551	6.71806	7.59472
0.00226849	-0.0159611	0.0046618	0.00697929	0.00402348	0.0146387	-0.0417777	0.045551	3.95023	4.08598	4.07564	4.69692	3.53146	3.40386	4.53531	4.23147	5.35078	3.32556	2.95462	2.53742	3.53826	4.0765	2.75024	2.44056	4.8523	5.04693	8.27533	6.80682	6.96984	4.89718	6.18657	8.3477	8.38907	5.52971	5.92962	4.35006	5.22898	4.37776	6.88784	7.65042
0.0129973	-0.0265666	0.0122177	0.0589983	-0.00503056	-0.00112506	-0.0276636	0.101802	3.79411	4.06569	4.27911	5.05904	3.61514	3.54751	4.6874	4.45608	4.53795	3.32928	3.04142	2.52762	3.58421	4.00266	2.82258	2.59645	5.0339	5.24116	8.02209	6.80504	7.001	4.77163	6.28955	8.51753	8.23785	5.37815	5.6292	4.51168	5.17838	4.2911	6.99497	7.64819
0.017905	-0.0591217	0.0269548	0.0327868	0.0558237	0.030558	-0.0883155	0.0886153	3.96475	4.13753	4.50708	5.64454	4.01204	3.77074	4.49711	4.79407	3.72921	3.31688	3.4379	2.59624	4.00083	3.77987	2.83339	2.62109	5.53433	5.81293	7.73023	7.22567	7.06235	4.91911	6.46089	8.46782	7.95607	5.3085	5.20757	4.81107	5.07666	4.20656	6.95858	7.28058
-0.0371058	0.000785284	0.0436144	0.0257384	0.00683552	0.012248	-0.0965376	-0.0958069	4.39318	4.01837	4.60625	6.31642	4.16506	3.85907	4.20734	5.25353	2.99399	3.33425	3.87311	2.76186	4.57676	3.44377	2.78742	2.5718	6.02352	6.57163	7.12943	7.79781	7.31749	5.20503	6.64789	8.1475	7.69319	5.27432	5.12008	5.31181	4.96651	4.26623	7.02225	6.405
0.030292	-0.0558384	-0.00415769	0.0338532	-0.0315777	0.0320427	-0.0979761	-0.0293403	4.51662	3.69386	4.63703	6.84059	4.32526	3.84451	3.79072	5.70277	2.36496	3.42607	4.34015	2.94863	4.98419	3.0873	2.67925	2.41699	6.75054	7.11877	6.78632	8.45728	7.6132	5.35981	6.6553	7.73191	7.52307	5.38976	5.10005	5.70128	5.09511	4.36355	7.00002	5.8792
-0.0276813	-0.00763472	0.0309382	0.00318737	0.00917504	0.00392225	0.00283207	0.042774	4.47305	3.57639	4.72537	7.01605	4.34439	3.64651	3.34021	6.04374	2.17707	3.59483	4.77161	3.17203	5.14349	2.66844	2.5366	2.26111	7.23394	7.53232	6.68161	8.77098	7.73622	5.64272	6.65119	7.26938	7.61582	5.55164	5.21284	5.79136	5.27588	4.51202	6.92321	5.57843
0.039669	0.0921208	0.00259022	0.00481756	0.00695615	-0.0129563	-0.0500431	-0.0209861	3.98291	3.34906	4.85816	6.81015	4.18897	3.57274	3.01081	6.29563	2.30778	3.7425	4.79471	3.33249	4.87697	2.35653	2.59069	2.14058	7.43836	7.81911	6.7737	8.70681	7.9365	5.72871	6.55645	7.16168	7.64967	5.68965	5.35303	5.84965	5.49355	4.79829	6.81407	5.63635
-0.011955	0.00191739	-0.00677395	0.0290917	0.0329648	-0.0272538	0.0100093	-0.00353431	3.02803	3.41582	5.10951	6.43012	4.38503	3.60283	3.00648	6.26708	2.50792	3.89388	4.53059	3.30205	4.35619	2.22285	2.82596	1.98577	7.5997	8.01107	6.95119	8.73176	7.97091	5.68615	6.56304	7.35084	7.71913	5.74512	5.33933	5.66419	5.80714	4.99932	6.73322	6.36935
0.01814	0.0329432	0.0226931	0.000743251	0.046364	-0.0122778	-0.0424444	0.00663176	2.3636	3.78428	5.31355	5.93191	4.52849	3.66495	3.33877	6.14347	3.01441	4.09615	4.07853	3.28864	4.27041	2.33743	3.12343	1.85828	7.56564	8.24771	7.02768	8.59096	8.32473	5.67411	6.67919	7.45715	7.81144	5.81284	5.26871	5.3489	5.97737	5.12222	6.59678	7.14467
0.0548281	0.125381	0.014976	0.011256	0.0129412	0.039861	-0.0354669	0.0190603	2.31277	4.14429	5.34546	5.46191	4.50936	3.94254	3.79072	5.94741	3.6516	4.12717	3.58963	3.24272	4.40827	2.75629	3.41413	1.76775	7.67652	8.29422	7.00169	9.17557	8.95478	5.5176	6.51856	7.66702	7.78551	5.94376	5.10005	5.39924	5.98633	5.22167	6.63418	7.4499
-0.00618203	-0.0512079	-0.0417289	0.00936164			-0.0409601	-0.0737632	3.02439	4.57781	5.25826	5.17945	4.34917	3.90954	4.24699	5.64608	4.03555	4.14827	3.18003	3.26335	4.48179	3.28208	3.42563	1.81328	7.78612	8.15561	6.99204	9.85821	9.48355	5.34132	6.40899	7.69187	7.95563	6.09016	5.13379	5.81521	5.83086	5.34243	6.81407	7.33405
0.0473181	-0.00751388	0.0133876	0.0213015			0.0642152	-0.0398772	3.95749	4.78063	5.02174	5.03398	4.04791	3.81636	4.49495	5.46536	4.45626	4.20783	2.99771	3.48985	4.59207	3.71621	3.19712	1.97077	7.86487	7.92079	7.33811	10.1648	9.99675	5.11001	6.39334	7.50824	8.12136	6.24236	5.38887	6.42723	5.58473	5.73099	6.91715	6.5966
0.023357	-0.0215181	0.00227912	0.037102			0.062801	0.0572789	4.65459	4.75697	4.95106	5.04069	4.02878	3.75424	4.37673	5.22839	4.4195	4.2587	3.01457	3.72255	4.26122	4.02431	2.99835	2.1829	7.89926	7.70239	7.96936	10.6799	10.2068	4.87009	6.47078	7.54552	8.17674	6.25074	5.87797	7.11344	5.44243	6.36108	6.98587	5.8391
0.00636873	-0.0339469	-0.0415782	-0.0887953			0.0472786	0.0577901	4.94505	4.8043	5.02003	5.16871	4.65282	3.48539	4.13166	5.07538	4.28471	4.46593	3.12821	3.94027	3.74351	4.13889	2.7597	2.34682	7.70866	7.5533	8.70384	10.6086	10.2334	4.8688	6.92056	7.49857	8.32709	6.21914	6.33333	7.26181	5.50673	7.06008	6.83327	5.69651
0.000708874	-0.0335484	0.0368268	0.00645			0.0341575	0.0500279	4.65459	4.80768	5.13288	5.26092	5.60442	3.39415	3.98678	5.05748	4.60739	4.60987	3.45976	4.08525	3.60259	4.17581	2.67114	2.38539	7.68391	7.55466	9.22147	10.0347	10.2165	5.11947	7.25831	7.5179	8.42336	6.29782	6.53677	6.81405	5.73388	7.49766	6.64731	5.60962
-0.0137502	-0.0410626	-0.0764218	-0.0969008			0.101915	-0.0134863	4.42949	4.87697	5.40189	5.22914	6.2978	3.25148	3.76477	5.11629	4.94233	4.56148	3.80005	4.10641	3.63935	4.34131	2.75091	2.42556	7.68809	7.64403	9.33212	9.65146	10.0766	5.6152	7.23854	7.6615	8.44973	6.46809	6.55153	6.06955	6.00794	7.50973	6.39668	5.69205
0.0283488	-0.0358763	-0.0261116	-0.0412731			0.0430788	0.0628146	4.30241	4.7857	5.46173	5.07247	6.32171	3.10783	3.8145	5.30298	5.91445	4.27608	3.98175	3.99548	3.98858	4.36168	2.84421	2.52574	7.68424	7.62989	8.92961	8.96347	9.789	6.18962	7.19323	7.70292	8.68755	6.7712	6.31014	5.31976	6.3189	7.09773	6.32796	5.52273
0.0671514	0.0280532	-0.113669	-0.0464453			0.0816294	0.0635896	4.10272	4.62683	5.52214	4.83344	5.60921	3.10783	3.96299	5.45641	6.59249	3.91994	4.12598	3.76073	4.33168	4.25092	2.997	2.76197	7.65017	7.52639	8.25231	8.14715	9.31768	6.54649	6.96175	7.75124	8.73635	7.07884	6.1457	5.04157	6.5255	6.47261	6.427	4.63824
0.0182582	0.0316156	-0.0205516	-0.0568047			-0.0875775	0.0180607	3.96112	4.60401	5.51132	4.63828	4.97799	3.10395	4.08048	5.48156	6.55573	3.76731	4.15471	3.48057	4.38376	4.13634	3.11599	2.94571	7.45507	7.22683	7.65968	7.64987	8.64998	6.62517	6.90738	7.62422	8.49105	7.15171	6.00656	5.06541	6.4496	6.09683	6.44115	4.02778
0.0508619	0.0529125	0.029497	0.0132245			-0.100011	-0.0133615	3.65251	4.68683	5.29246	4.59217	4.82258	3.27962	4.42791	5.28252	6.53122	3.79958	4.18093	3.12198	4.06823	3.80915	3.1552	2.9425	7.15327	6.92363	7.15913	7.3237	8.09361	6.54176	7.11662	7.62698	8.17367	7.19041	5.82105	5.46018	6.24458	5.90787	6.83428	3.64457
0.0221348	0.0163725	0.0448527	0.0134481			-0.0430864	-0.0638999	3.47824	5.10515	5.09868	4.75153	5.12623	3.61739	4.64271	5.12183	5.65304	3.87527	4.30706	2.82893	3.40653	3.48069	3.09571	2.7459	6.92314	6.64823	6.98015	7.1722	7.70993	6.24122	7.00376	7.58004	7.68879	7.04659	5.70931	5.89204	5.88303	6.00022	7.15565	3.61338
-0.0272336	-0.00536153	-0.0348775	-0.0275571			-0.0976981	-0.0205826	3.40925	5.46938	4.76412	5.01876	5.7694	4.03474	4.92887	4.99951	4.87289	3.95221	4.45754	2.71542	2.8643	3.15986	3.09368	2.30236	6.83315	6.48135	7.06407	7.17933	7.47622	5.83018	6.99552	7.5041	7.34459	6.86278	5.44369	6.12784	5.4282	6.19344	7.3123	4.03446
-0.0382098	-0.0196824	0.00544576	0.0323891			-0.173332	-0.0502911	3.39836	5.57079	4.53387	5.19646	5.8483	4.70639	5.10763	4.92279	4.46443	3.98199	4.59553	2.66383	2.39254	2.75374	3.10314	1.90435	6.65316	6.40338	7.06853	7.22389	7.49862	5.58984	7.02106	7.73191	7.30107	6.86859	5.21811	6.16758	5.22318	6.2595	7.44469	4.3642
-0.0261485	-0.00403961	-0.0290149	0.00218588			-0.000933466	0.0608835	3.54722	5.46177	4.34978	5.19065	5.3988	5.38192	5.07519	5.03702	4.06414	3.99812	4.64735	2.71336	2.35577	2.34507	3.04771	1.69436	6.53488	6.15352	7.03734	7.21141	7.54828	5.39851	6.97905	7.9404	7.42196	6.92792	5.11587	5.81256	5.1573	6.38097	7.02832	4.5157
0.00193964	0.017338	-0.036038	0.0181519			0.0597625	0.0342032	3.60894	5.33923	4.1845	4.98742	4.86083	5.78569	5.07375	4.93728	3.96203	4.11228	4.70417	2.75979	2.58553	2.00515	3.03621	1.67186	6.40117	5.7646	6.84054	7.29518	7.59924	5.32971	7.30691	8.47335	7.48394	7.19944	4.97778	5.77282	5.15097	6.36748	6.50583	4.48005
-0.00411733	0.0418606	0.0755643	-0.0391352			0.00803353	0.0534054	3.87762	5.2336	4.16284	4.64992	4.22245	6.00116	4.8676	4.70073	3.8109	4.29097	4.60302	2.7763	2.82141	1.74289	2.92331	1.85613	6.2845	5.28904	6.42985	7.37717	7.82452	5.48794	7.56064	9.16646	7.5789	7.52513	4.96724	5.74897	5.23477	6.53228	6.22488	4.50679
0.0870984	0.0358626	-0.0419867	-0.161074			-0.00665564	-0.0644043	4.24795	5.38064	4.05854	4.35359	4.06464	5.80898	4.66506	4.47654	3.80273	4.29717	4.42819	2.83564	3.20741	1.62322	2.87193	2.07255	6.47767	4.76014	5.9902	7.43599	8.07641	5.58554	7.6496	9.51301	7.62286	7.67024	5.05473	5.95033	5.29328	6.65659	6.03488	4.5714
-0.0140798	-0.0255644	0.124303	-0.000438946			-0.0258224	0.0386194	4.46942	5.59783	4.06595	4.23318	4.49741	5.36445	4.47765	4.20163	3.81499	4.39272	4.30581	2.8862	3.42185	1.70088	2.87261	2.17058	6.76115	4.29689	5.59734	6.97614	8.34615	5.6496	7.6529	9.61242	7.4835	7.60833	5.05895	6.48552	5.33122	6.65943	6.06015	4.87217
0.0413272	0.0170087	-0.0961828	0.0206279			-0.0244651	0.0554026	4.62555	5.42374	4.26315	4.21841	5.05211	5.05386	4.31402	4.13003	4.07231	4.54659	4.08103	2.99248	3.61484	1.90076	2.81244	2.14754	7.07581	4.06526	5.30474	6.30241	8.61297	5.84953	7.42307	8.99525	7.46021	7.4716	5.10427	6.44578	5.33913	6.66085	6.04095	5.26652
0.0031707	0.0302708	0.0267433	-0.0737121			-0.0297196	0.0173518	4.57108	5.24543	4.29905	4.36388	5.57334	4.86169	4.31186	4.14196	4.71359	4.5925	4.04107	3.01002	3.78027	2.29924	2.87058	2.0688	7.30465	3.94763	4.95347	5.83722	8.6305	5.98669	7.02683	8.04533	7.35163	7.27748	5.10954	6.41133	5.34809	6.29786	5.7125	5.39796
0.00541957	0.0686214	0.089142	-0.031149			-0.0310673	-0.0574106	4.33146	4.89979	4.35662	4.56263	5.822	4.7986	4.44377	4.14878	5.17106	4.70046	4.111	3.0157	3.7527	2.78811	2.82325	1.98791	7.13591	3.98775	4.67497	5.63225	8.63732	6.04	6.65036	7.20725	7.26459	7.22137	5.19387	6.40603	5.33491	5.96612	5.37394	5.34004
0.00913446	0.0301161	-0.0451622	0.00573119			0.0605442	-0.0796291	4.19712	4.59387	4.37543	4.66155	5.83396	4.85974	4.64487	4.09721	5.48557	4.41754	4.09914	2.94295	3.60565	3.26553	2.78134	1.9697	6.83218	4.26953	4.6111	6.0208	8.72009	6.03613	6.39087	6.53347	7.36174	7.39679	5.35198	6.26031	5.16784	5.64788	5.08895	5.12838
0.0713633	0.0746319	-0.0384081	-0.0235841			0.0276594	-0.0263714	4.33872	4.52626	4.02149	4.68796	5.822	4.77336	4.69749	3.97361	5.81234	3.97702	4.18093	2.86659	3.17984	3.76968	2.80365	2.0163	6.49792	4.57	4.6668	6.68027	8.97231	5.8362	6.34062	6.56936	7.43603	7.60833	5.4205	6.25237	5.02501	5.39641	4.96969	4.92118
0.0526793	0.0601822	-0.0209961	-0.000261104			0.0396797	0.000231374	5.06849	4.46795	3.74735	4.60292	6.03719	4.53654	4.48269	3.88623	5.78375	3.51666	4.40571	2.85627	2.66518	4.11597	2.68331	2.08862	6.18294	4.95574	4.99431	7.33618	9.37514	5.68357	6.50867	6.82755	7.59736	7.84953	5.53961	6.18348	4.88693	5.50652	5.17283	4.98802
-0.0273421	0.0399507	-0.033998	-0.0547172			0.0504932	-0.02841	6.22306	4.48063	3.5	4.41626	6.33845	4.22692	3.98245	3.82529	5.64079	3.14315	4.65922	2.84544	2.37109	4.28529	2.57784	2.13683	6.21283	5.30409	5.50228	7.70334	9.65397	5.67884	6.63224	7.08022	7.58857	8.08106	5.30138	5.77811	4.69719	5.67203	5.42346	5.3846
0.011659	-0.0141781	-0.0034716	0.0270803			-0.052138	-0.0319732	7.28687	4.45612	3.26974	4.18081	6.10653	3.88527	3.39572	3.86961	5.59994	3.10717	4.91522	2.96514	2.27	4.34131	2.5055	2.11219	6.39796	5.45774	5.80083	7.67661	9.7481	5.67884	6.70473	7.36603	7.44042	8.04688	5.04313	5.28267	4.66715	5.84252	5.6751	5.95941
0.00465592	-0.0351256	-0.0270067	0.00268108			-0.0517409	-0.0446972	7.71529	4.40711	3.45497	3.90865	5.41315	3.78821	3.04685	3.86705	5.3467	3.19651	5.14874	3.03892	2.65599	4.12234	2.50888	2.06934	6.6117	5.47324	5.94045	7.092	9.58061	5.6926	6.60093	7.32599	7.287	7.74634	4.82916	4.94884	4.76676	6.01301	5.94999	6.46292
0.0196417	0.0181474	-0.0656378	-0.0312817			0.0743924	-0.0319437	6.95284	4.35302	3.70176	3.58994	4.24875	3.79598	3.00864	3.7247	5.08529	3.45709	5.01137	3.11889	3.33607	3.88044	2.45885	1.98309	6.93053	5.43266	6.06298	6.13665	9.32093	5.59801	6.3851	7.07194	7.04127	7.29424	4.51504	4.81901	4.80787	6.01798	6.04701	6.75924
0.0110532	0.0161111	-0.026235	0.00144879			0.0232307	-0.107265	5.47513	4.13753	3.95082	3.35181	2.99827	4.02213	3.38274	3.51543	5.09345	3.74498	4.66421	3.07297	4.08355	3.50106	2.38178	1.95416	7.20084	5.31594	5.93005	5.39341	9.18395	5.40797	6.22035	7.24315	7.0105	6.83699	4.43809	5.11045	4.82948	5.98175	6.02983	6.63225
0.01504	0.0267851	-0.0218466	-0.0313104			0.00622564	-0.0618386	3.99017	3.94907	4.01351	3.31152	2.1447	4.31913	3.83973	3.23114	4.91782	3.96462	4.41321	2.92335	4.55225	3.0491	2.26685	2.06184	7.4165	5.30317	5.96867	5.19557	9.20504	5.34734	5.97074	7.41573	7.04259	6.6061	4.36325	5.73837	4.81314	5.9917	5.98233	6.03293
0.0323049	0.0193963	0.0355296	0.0070166			0.00849582	-0.0929014	3.04255	3.76315	3.72456	3.50534	1.56369	4.63166	4.0776	2.99971	4.55021	4.1433	4.13722	2.77733	5.00257	2.8123	1.9687	2.16201	7.64792	5.60182	6.04813	5.58234	9.3654	5.4673	5.83235	7.71534	7.076	6.62158	4.43177	6.29211	4.66926	5.95121	5.76404	5.54724
0.11761	0.0747169	0.0374189	0.0181211			0.13476	-0.107651	2.65769	3.47498	3.38715	3.80167	1.28873	4.97622	4.07111	2.96603	4.42767	4.06885	4.04918	2.65351	5.18944	2.69009	1.83822	2.33396	7.89572	5.8298	5.9449	6.15091	9.63287	5.6582	5.94356	8.23725	7.17711	6.8099	4.58566	6.86439	4.67137	5.92563	5.46186	5.15735
0.102372	0.0416448	-0.0366087	0.035685			0.0178778	-0.0191948	2.52699	3.35836	3.08109	4.13067	1.20505	5.14316	3.7208	3.12459	4.2071	3.83929	4.01609	2.64422	4.90148	2.90524	1.86594	2.44699	8.06414	6.10018	6.12537	6.50738	9.89839	5.85125	6.20387	7.95835	7.17579	7.01047	4.82389	7.14523	4.75675	5.94978	5.18597	5.08828
0.094023	0.0783694	0.0723807	0.0721958			0.0191337	-0.103128	2.62501	3.30258	3.01042	4.32136	1.38198	5.31883	3.35031	3.39268	3.94978	3.4968	3.87623	2.7407	4.71155	3.319	1.95654	2.49734	8.17494	6.36208	6.09003	6.35968	10.0152	5.9682	6.64789	7.43644	7.2259	7.10657	5.1243	6.91208	4.91644	5.94339	4.91209	5.31776
-0.11222	-0.0505532	0.083525	0.0572045			-0.00645179	-0.0831737	2.71215	3.34822	3.14322	4.35046	1.73106	5.24119	3.01297	3.68421	3.97837	3.20768	3.70764	2.84905	4.14481	3.7264	2.20398	2.56002	8.249	6.2073	5.99766	6.11676	10.0691	6.07311	7.05072	6.6743	7.30986	7.14655	5.31825	6.57825	5.05084	5.91071	4.8656	5.40688
-0.0119632	0.0230953	0.0913512	0.0609184			0.061791	-0.0373217	3.14784	3.50456	3.42591	4.41312	2.14948	4.98204	2.81475	3.95187	3.72512	3.08731	3.44852	2.9089	3.75882	4.01412	2.40477	2.50324	8.23352	6.17142	6.07269	5.93548	10.0987	6.21972	7.07461	5.97566	7.34757	7.23803	5.61304	5.84461	4.98706	5.82618	5.05054	5.57174
-0.00620423	-0.0209705	-0.00510758	-0.020001			0.0687112	-0.0587053	4.00469	3.68287	3.75305	4.44893	2.66593	4.67727	2.78303	4.08698	3.37794	3.01286	3.37796	2.85111	3.66079	4.08542	2.49874	2.51502	8.20414	6.10488	5.91536	5.75295	10.0591	6.44717	6.86125	5.84864	7.42363	7.24188	5.83469	5.18005	4.90116	5.63225	5.35474	5.73884
-0.0731193	-0.0663296	0.0201784	0.00298335			0.02285	-0.0629434	4.7384	3.6933	4.04752	4.50779	2.85869	4.19328	2.64822	4.12054	3.46282	3.06548	3.37438	2.62675	3.80212	4.02489	2.53819	2.45477	7.94486	8.50789	7.9087	8.04676	10.1563	6.75856	6.44058	5.93762	7.4452	7.27431	5.92502	4.89166	4.75633	5.50775	5.75988	5.92843
0.0408641	0.0339151	0.0277843	-0.0124747			0.0719093	0.00706582	5.21236	3.50189	4.40758	4.54194	3.09352	3.60257	2.61442	4.19534	3.66458	2.99288	3.45498	2.37708	3.93002	3.8178	2.55884	2.35568	8.02115	8.70012	7.3142	8.06893	10.3275	6.86223	5.94799	6.23895	7.42609	7.36024	6.10182	4.54617	4.65	5.4904	6.08654	6.14701
0.0171941	-0.0448985	-0.0384876	-0.0127895			-0.123721	-0.0289385	5.48908	3.43305	4.55014	4.54586	3.22461	3.33783	2.58453	4.1871	3.8224	2.94176	3.58164	2.1984	3.98516	3.71168	2.55242	2.35818	8.0135	8.61285	6.64008	8.24771	10.3924	6.93342	5.73257	6.416	6.30964	7.6184	6.95981	5.14107	4.65086	5.47594	6.23404	6.27975
-0.040269	-0.0430066	-0.0211746	0.0104577			-0.0725911	-0.0948865	5.44751	3.19464	4.68008	4.51461	3.15751	3.00381	2.4668	4.1885	4.28054	2.92655	3.61608	2.03766	4.08224	3.59984	2.56246	2.25915	7.87226	8.37674	6.1365	8.44837	10.5285	6.97137	5.52945	6.49318	6.02454	7.68978	6.88242	4.98314	4.65256	5.57251	6.36202	6.30878
-0.0236569	-0.0263056	0.0232374	0.0300146			0.0570014	-0.031109
0.0570504	0.0633199	-0.0132685	0.00792906			0.0304055	0.0407418
-0.000169272	-0.0369558	0.016475	-0.0212357			-0.0773448	-0.0873144
-0.00945038	-0.00491786	-0.0240024	-0.0418185			0.00369202	-0.0388683
-0.0216612	-0.0586835	-0.0405512	-0.0470307			0.0512079	-0.0106169
-0.0468279	0.00962951	-0.0216628	-0.0102442			-0.0236774	0.0976385
-0.0391385	-0.0353265	-0.0330479	-0.00996269			-0.0473647	-0.188598
-0.0385888	-0.0432347	0.027575	0.0190922			0.0467718	0.0649045
-0.0282275	-0.0488541	-0.0477583	-0.0134011			0.119484	-0.0146011
-0.0107418	-0.00775724	0.0108582	0.02361			-0.0730617	-0.0406481
-0.0298432	-0.027906	-0.0742929	-0.0369243			-0.0392374	-0.02014
-0.0678061	-0.0783321	0.016287	0.0885776			0.0391355	0.0403788
-0.0459381	-0.0741114	-0.0133106	-0.00149627			-0.00398624	0.0340277
-0.0200401	-0.0436769	0.000858591	0.105103			-0.0663719	-0.0516124
0.0272627	-0.010374	0.0172625	0.104765			0.0370238	0.0137405
-0.0180685	-0.0712651	0.031233	0.0758524			-0.0353694	0.0306679
-0.0447613	-0.00572098	-0.0114141	0.00288015			-0.0989593	0.116429
		-0.0093096	0.0473503			-0.0672935	0.0277552
		0.00404216	0.0906777			-0.0860593	0.135487
		0.0242942	0.102742			0.0203633	-0.0325872
		0.122835	0.128905			-0.0117335	-0.0606614
		0.0269125	0.0721637			0.0281337	-0.0592843
		-0.0193712	0.0528065			-0.0327757	0.111511
		-0.000108339	0.0446655			0.0421123	-0.0255971
		0.0413176	0.0344328			0.0332167	-0.0438134
		-0.00346861	0.049509			0.0530978	-0.146857
		-0.0246044	0.0738374			-0.0711857	0.0522043
		0.0230032	0.0435736			0.0627958	-0.206752
		-0.0325668	0.0498197			-0.0656639	-0.0445131
		0.0404986	-0.029152			0.179604	-0.156902
		0.0168967	0.00900406			0.0347943	0.0297416
		0.0332604	-0.0674332			0.00347867	0.0571263
		0.0964296	0.0102805			-0.07299	-0.0289938
		0.0648836	-0.0466135			-0.109693	-0.0983062
		0.0635856	-0.0131656			0.147664	-0.0255959
		0.0161838	-0.0230833			0.0882825	0.0717539
		0.0264811	0.0424544			0.0260066	0.0360666
		0.0302372	-0.00932932			0.0125937	-0.0634186
		-0.117612	0.0575209			-0.0119835	-0.038903
		0.00310708	-0.0251641			2.48968e-05	0.0158509
		-0.00838926	-0.0430921			-0.0378547	-0.0316306
		-0.0206162	-0.0217779			0.0418442	-0.00547771
		-0.000616275	-0.013438			0.00908473	0.0262508
		0.00344619	0.0191457			0.020712	0.0460672
		0.0792917	-0.123026			0.0431677	0.0699639
		-0.0406453	0.0241107			-0.0249967	0.0745435
		-0.0860285	0.113354			-0.0154609	0.052508
		0.00947496	-0.0343131			0.0244927	-0.0171305
		0.0299332	-0.0338595			-0.0149399	0.0739119
		0.00610377	0.0280009			-0.00719097	0.0691596
		0.0611862	-0.198584			0.0196993	0.0758994
		0.0466452	-0.174771			0.00328719	0.00718347
		-0.0257653	-0.0425523			-0.00579687	-0.00348436
		-0.00895109	-0.0509849			-0.0417256	0.0771651
		-0.0304481	-0.00751111			0.0485421	0.103905
		0.0173711	-0.068026			0.0188451	0.0109732
		-0.0793171	0.0361507			-0.00247704	0.0151499
		-0.084377	0.0300478			0.0598518	-0.0283665
		-0.0315648	0.00753181			0.0145063	0.0709233
		0.0148691	0.0188385			-0.0171774	0.018171
		0.0788653	0.102098			0.0178455	0.0638398
		-0.0742177	-0.0151525			0.0714306	0.0986275
		-0.0635077	-0.0559441			-0.0168032	-0.00333263
		-0.0565509	-0.083819			-0.056002	-0.0717832
		0.132174	0.0790399			0.0311108	0.00391004
		-0.00142472	-0.0262169			-0.142933	-0.0217087
		-0.0106872	-0.0257479			-0.0519127	-0.0435784
		0.0552204	-0.0224852			-0.0179115	-0.101915
		-0.0301779	-0.0760946			-0.0887661	0.0875405
		-0.0388125	-0.0820041			0.0548772	0.0434821
		-0.0445284	-0.0194406			-0.0533105	0.0106278
		-0.0162163	-0.0252278			-0.163096	-0.0453838
		-0.0408108	-0.0219674			0.0866281	-0.000960511
		-0.00725032	-0.0459462			-0.0770088	-0.00679097
		0.00559404	-0.0211431			0.00794692	0.0121525
		0.0144561	-0.0244331			0.0819763	-0.0605717
		0.0172644	-0.0184688			-0.110614	0.0108861
		-0.0490386	0.0451531			-0.0631521	-0.0138839
		0.0287812	0.0026172			-0.0533001	0.145926
		-0.000896282	0.0562057			-0.0456857	-0.0253349
		-0.00048893	0.0790271			-0.0170261	-0.0207608
		0.0457484	0.0135198			-0.0144761	-0.112013
		-0.0144944	0.0298152			-0.087417	0.00661427
		-0.0882724	-0.0485012			-0.0372631	-0.000734668
		-0.0187752	-0.0510321			-0.00666371	-0.0065763
		-0.0533987	-0.0426311			-0.0603019	0.0315747
		-0.0279343	0.0373339			-0.184519	0.117992
		-0.0289885	-0.0597084			-0.104591	0.136545
		0.016326	-0.00137343			-0.0425498	-0.00861187
		0.0408348	0.0124217			-0.0706938	-0.0241597
		0.0376857	-0.0436181			0.103567	-0.0397712
		-0.0291125	-0.0154597			0.0720841	-0.0859072
		-0.0541828	-0.0543803			0.0567811	0.0513004
		-0.0596456	0.00894207			-0.040124	0.00396921
		-0.0596391	0.00263221			-0.0585172	-0.00163516
		-0.00306834	0.0080542			0.0553115	0.023933
		-0.0119235	-0.0533547			-0.0880918	-0.0188263
		0.0228761	-0.0785128			-0.132051	-0.0228449
		-0.0040563	0.0246347			0.0436834	-0.00570033
		-0.0496752	0.0250086			-0.0421137	-0.0372075
		-0.0142117	-0.00103485			-0.0328297	0.000278264
		-0.00311456	0.0143545			0.0240528	-0.0156038
		-0.030665	0.00866848			-0.0356582	-0.0293143
		-0.0242712	0.0149084			0.0373614	0.0262423
		-0.0533255	0.0418358			-0.0309636	-0.133307
		-0.00542908	-0.030203			-0.0553416	0.0683584
		-0.0543936	0.062063			-0.032094	-0.0692058
		0.0048986	0.0113428			0.0134195	-0.0628805
		-0.0469791	0.0214091			0.0707323	-0.0288984
		-0.0122475	0.0276202			0.0571039	-0.0215038
		0.000306234	-0.0258583			0.152008	-0.00833503
		-0.0363634	0.0338607			-0.0552163	0.019127
		0.010484	0.0751216			0.0547127	-0.00415622
		-0.00790037	0.0274591			-0.0232466	-0.00321771
		-0.0477661	0.0154389
		0.0465931	0.0622112
		0.0534844	-0.00041714
		0.0521835	0.049508
		0.0329063	0.013479
		-0.0747645	-0.0107404
		-0.0570892	-0.0609561
		-0.101175	-0.0556774
		-0.0809058	-0.0294608
		0.0361824	0.000500137
		-0.0363745	-0.0698009
		0.121047	-0.0614305
		0.113204	0.0160597
		0.0120815	-0.0566187
		0.113741	-0.0663708
		0.0422388	-0.051377
		0.0443642	-0.0858338
		-0.053019	-0.049569
		0.0123953	-0.0398306
		0.0302677	0.0737023
		-0.0075043	0.0174721
		0.0299559	0.00424451
		-0.100317	-0.0139924
		-0.114837	-0.0470325
		-0.0230142	0.000200019
		0.0530444	-0.0237361
		-0.0173395	-0.0382888
		-0.0135316	0.0147304
		-0.0217939	0.0370506
		-0.0261284	-0.0673458
		-0.05635	-0.0425532
		-0.0400256	-0.0460168
		-0.0457813	-0.0492359
		-0.0420464	-0.0499572
		-0.0266347	-0.0130219
		-0.013058	-0.0587357
		-0.00665448	0.00635954
		-0.00700663	0.0115942
		0.00638865	0.00401013
		-0.0188736	-0.0334442
		0.00546765	-0.036724
		-0.0749502	-0.0405242
		0.00495247	0.0605522
		0.0662784	-0.00471264
		-0.00101237	-0.0149347
		0.00831309	0.0068444
		-0.0262432	-0.0488501
		-0.0388767	0.0177391
		-0.138935	-0.0946325
		-0.00272181	-0.0177445
		-0.0237563	-0.0517921
		0.0163444	-0.0154838
		0.0215144	-0.0368357
		-0.0363074	-0.0414165
		0.0178643	-0.0142723
		0.0157015	-0.0107406
		-0.0416852	-0.0379584
		-0.0798445	0.0379608
		-0.025961	-0.0332821
		-0.0294672	-0.0504475
		-0.0254549	-0.0282993
		-0.00979944	0.00579224
		-0.0781605	-0.0150089
		-0.0425834	-0.0249155
		-0.0525585	-0.00671585
		-0.0264981	-0.0106748
		-0.00799071	-0.0194182
		0.0116066	0.0143458
		0.0185834	0.0506187
		0.0194427	-0.119137
		0.0229496	-0.100289
		-0.0130192	0.00211045
		0.0360097	0.0169894

## Sheet: Figure 4
K_HPC_PC1	K_HPC_PC2	K_HPC_PC3	K_rotated_HPC_PC1	K_rotated_HPC_PC2	K_rotated_HPC_PC3	K_OFC_PC1	K_OFC_PC2	K_OFC_PC3	K_rotated_OFC_PC1	K_rotated_OFC_PC2	K_rotated_OFC_PC3	D_HPC_PC1	D_HPC_PC2	D_HPC_PC3	D_rotated_HPC_PC1	D_rotated_HPC_PC2	D_rotated_HPC_PC3	D_OFC_PC1	D_OFC_PC2	D_OFC_PC3	D_rotated_OFC_PC1	D_rotated_OFC_PC2	D_rotated_OFC_PC3
11.6258	-9.22183	-1.37961	6.45329	11.4633	-4.95857	20.4905	-1.48953	-3.63855	-2.14232	15.0035	-7.02697	12.448	-2.21374	3.27553	6.19925	5.92241	-4.63949	-4.45657	9.3676	-3.83197	6.70742	-14.4673	-4.88525
2.40386	0.375697	2.27017	0.0443872	2.05628	9.86731	3.20152	0.614499	9.71448	-3.7441	5.46784	7.08402	-4.18853	5.74916	7.4267	-3.83133	3.30666	-4.29208	5.3582	5.35581	-5.93739	-4.83608	-1.78784	-4.82336
-4.37301	-2.02458	-0.624543	-3.26381	2.07755	2.04469	-3.25698	-1.73604	0.645035	-3.45665	-2.6855	4.61259	-3.10962	-0.518974	-1.02373	-4.84998	-1.84464	0.369682	1.8529	1.15721	2.62691	-8.78878	2.31916	-0.941729
-6.47447	-2.69553	-5.69943	-6.41607	-2.03093	-1.52002	-7.19251	-4.38463	-8.37395	-3.89941	-10.7901	-3.01666	-1.73167	-4.22035	-0.143767	-0.936158	-6.18051	-0.972839	-1.86123	-5.68318	8.00996	4.14276	3.73853	9.78282

## Sheet: Figure 5
Time_from_pics	K_HPC_theta	K_HPC_alpha	K_HPC_beta	K_HPC_gamma	D_HPC_theta	D_HPC_alpha	D_HPC_beta	D_HPC_gamma	K_OFC_theta	K_OFC_alpha	K_OFC_beta	K_OFC_gamma	D_OFC_theta	D_OFC_alpha	D_OFC_beta	D_OFC_gamma	coherence_timesteps	K_free_coherence	K_forced_coherence	D_free_coherence	K_forced_coherence
-2	0.0425013	0.0351805	0.0269778	0.0340448	0.0617194	0.0233492	0.0360418	0.0132057	0.0700576	0.0183785	0.0111896	0.0190829	0.0378756	0.0706844	0.0302548	0.0152463	-2	1.32229	1.44745	0.473874	0.654119
-1.999	0.0429028	0.0351259	0.0269432	0.0341525	0.062069	0.0226781	0.036025	0.0132299	0.0700667	0.0184137	0.011155	0.0189506	0.0387997	0.0713795	0.0305852	0.0150847	-1.9	1.24238	1.08382	0.506808	0.464855
-1.998	0.0433179	0.0348628	0.0268917	0.0341916	0.0624351	0.0219398	0.0360083	0.0131333	0.0701231	0.0184379	0.0111441	0.0186875	0.0397278	0.0720904	0.0308987	0.014984	-1.8	1.03371	0.945013	0.508596	0.376636
-1.997	0.0437116	0.0346446	0.0268501	0.0342574	0.0628177	0.0213	0.0359731	0.0129586	0.0701067	0.0184592	0.0111562	0.0183529	0.040676	0.0727859	0.0312161	0.014906	-1.7	0.666433	0.733241	0.43116	0.153787
-1.996	0.044059	0.034707	0.0268888	0.034312	0.0632347	0.0207278	0.0359596	0.0128154	0.0700532	0.0184741	0.0111899	0.0181399	0.0416725	0.0734902	0.0314784	0.0147943	-1.6	0.344517	0.469408	0.343242	0.160978
-1.995	0.044436	0.0349026	0.0270564	0.0343783	0.0636217	0.0202448	0.0359336	0.0128269	0.06999	0.0184705	0.0112554	0.018014	0.0426892	0.0741724	0.0317029	0.0147305	-1.5	0.230182	-0.176454	0.148605	0.169388
-1.994	0.0447968	0.0349848	0.0271643	0.0344474	0.0639992	0.0198196	0.0359083	0.0130498	0.0698686	0.0184749	0.0113431	0.0178508	0.0436879	0.0748534	0.0319293	0.0146383	-1.4	-0.0214095	-0.381014	0.139534	0.452206
-1.993	0.0451449	0.0350203	0.0273135	0.0345424	0.0644052	0.0193686	0.0359335	0.0133396	0.0697445	0.0184682	0.0114772	0.0178033	0.044756	0.0754799	0.0321999	0.0145298	-1.3	0.364596	-0.0309264	0.0356753	0.263295
-1.992	0.045525	0.0352481	0.0274475	0.0346534	0.0648713	0.019042	0.0359988	0.0135005	0.0696376	0.0184645	0.0115726	0.0178107	0.0458025	0.0761537	0.0323817	0.0144446	-1.2	0.387087	0.16401	0.0184781	0.429798
-1.991	0.045948	0.0354378	0.027514	0.0347111	0.0652343	0.0186347	0.036008	0.0135014	0.0695026	0.0184654	0.0116366	0.0177601	0.0469106	0.0768073	0.0326574	0.0143316	-1.1	0.402609	0.469948	-0.053296	0.279267
-1.99	0.046321	0.0353829	0.0275828	0.0347919	0.065614	0.0183974	0.0360102	0.0133971	0.0693692	0.018465	0.0117201	0.0175939	0.048039	0.0774921	0.0330321	0.0142362	-1	0.281089	0.266907	-0.0432104	0.190877
-1.989	0.046703	0.0348025	0.0275035	0.034855	0.0660433	0.0183673	0.0360486	0.0133306	0.0692171	0.0184456	0.0117321	0.017397	0.0492244	0.0781795	0.0334144	0.0141754	-0.9	-0.0988171	-0.0254829	-0.0730607	0.0312975
-1.988	0.0470701	0.0343238	0.027469	0.0348998	0.0665238	0.0183687	0.0360475	0.0131733	0.0690757	0.0184208	0.0117143	0.0171558	0.0504127	0.0788684	0.0337225	0.0143062	-0.8	-0.142306	-0.273701	-0.00464342	0.0725485
-1.987	0.0474594	0.0338703	0.0273475	0.034923	0.0670277	0.0185681	0.0360477	0.0130922	0.0689738	0.0183841	0.011653	0.0169033	0.0516368	0.0795584	0.0341235	0.0144059	-0.7	0.00363617	-0.412898	0.0706831	0.359721
-1.986	0.0478194	0.0336292	0.0272136	0.0349452	0.0675679	0.0187738	0.0360619	0.0129574	0.0688501	0.0183578	0.0115996	0.0166127	0.0528242	0.0802399	0.0345333	0.0144089	-0.6	0.563791	0.108054	0.244876	0.469772
-1.985	0.0481347	0.0332974	0.0270911	0.035006	0.0681195	0.0189895	0.0360678	0.0127034	0.0687394	0.0183306	0.0115384	0.0162682	0.0540819	0.0809396	0.0348905	0.0144077	-0.5	1.00412	1.05011	0.447036	0.708214
-1.984	0.0483566	0.0330098	0.0268669	0.0350265	0.0686949	0.0192264	0.0361102	0.0125177	0.0686209	0.0182894	0.0114735	0.0158366	0.0553667	0.0816527	0.0352294	0.0144707	-0.4	1.34517	1.47208	0.750627	0.979778
-1.983	0.0485805	0.0329154	0.0265949	0.0350469	0.0692589	0.0196479	0.0361452	0.0122754	0.0684758	0.0182342	0.0114534	0.0155196	0.0566641	0.0824004	0.0357463	0.0144494	-0.3	1.69909	1.87833	0.902651	1.04286
-1.982	0.0488392	0.0324784	0.0264202	0.0350268	0.0698501	0.0201381	0.0361537	0.0120304	0.0682702	0.0181754	0.0113972	0.0151791	0.0579884	0.0831418	0.0362247	0.0144756	-0.2	1.91999	2.37305	1.13048	1.16022
-1.981	0.0490634	0.0318842	0.0263623	0.0349958	0.0705343	0.0208406	0.0361637	0.0119413	0.0680679	0.0181129	0.0114136	0.0148327	0.0593082	0.0838441	0.0366412	0.0145539	-0.1	2.2333	2.23282	1.16207	1.32547
-1.98	0.0493553	0.0316216	0.0263072	0.0349781	0.0712333	0.0216022	0.0361341	0.0121372	0.0678624	0.0180581	0.0114208	0.0144941	0.06066	0.0845927	0.0371324	0.0146966	0	2.37412	2.0104	1.40726	1.3741
-1.979	0.0496285	0.0314873	0.0262213	0.0348991	0.071993	0.0222371	0.0361775	0.0123671	0.0676275	0.0180142	0.0114369	0.0142084	0.0619926	0.0853696	0.0374502	0.0147999	0.1	2.35847	2.22083	1.29921	1.47782
-1.978	0.0498956	0.0315471	0.0263348	0.0348311	0.0727486	0.0228987	0.0362485	0.0125847	0.0673919	0.017968	0.0114919	0.014001	0.0633672	0.0861267	0.0377692	0.0149209	0.2	1.849	1.94243	1.29266	1.63193
-1.977	0.0501449	0.0314054	0.0264177	0.0347664	0.0735553	0.0235376	0.0363318	0.0129016	0.067152	0.0179111	0.0115373	0.013957	0.064745	0.0868883	0.0381165	0.0150377	0.3	1.21996	1.76793	1.64141	2.05032
-1.976	0.050394	0.0311169	0.0264129	0.0347138	0.0743296	0.0240806	0.0364311	0.0131798	0.0669159	0.0178506	0.0116001	0.0140677	0.0661358	0.0876895	0.0383937	0.015077	0.4	0.7235	1.52351	1.99415	2.45461
-1.975	0.0506055	0.0309822	0.0264878	0.0346838	0.075131	0.0244517	0.0364807	0.0132741	0.0666757	0.0177856	0.0116725	0.0141913	0.0675631	0.0884565	0.0386219	0.0150846	0.5	0.573948	1.57949	2.27604	2.71402
-1.974	0.0508361	0.0308755	0.0266342	0.0346032	0.0759642	0.0247982	0.0365642	0.0133889	0.066436	0.0177359	0.0117627	0.0143323	0.0690059	0.0892421	0.0388486	0.0150104	0.6	0.297346	1.55194	2.39232	2.81095
-1.973	0.0510458	0.0307354	0.0266925	0.0345087	0.0768619	0.0251919	0.0366694	0.0135965	0.0661814	0.0176768	0.0118269	0.0145473	0.0704277	0.0900229	0.0391293	0.0148823	0.7	0.377571	1.9428	2.37704	2.7433
-1.972	0.0512923	0.0304984	0.0267738	0.0343926	0.0777461	0.0255308	0.0367947	0.0137728	0.0659159	0.0176238	0.0119136	0.0148082	0.071895	0.0908172	0.0394329	0.014732	0.8	0.911159	2.30939	2.25179	2.4519
-1.971	0.0515671	0.0304288	0.0270097	0.0342925	0.0786522	0.025837	0.0369495	0.0137721	0.0656494	0.0175725	0.0120879	0.0149818	0.0733686	0.091634	0.0397069	0.0146107	0.9	1.30328	2.56549	2.07255	2.21654
-1.97	0.0518206	0.0301003	0.027126	0.0342166	0.0796055	0.0261736	0.0371106	0.0139317	0.0653849	0.017528	0.0121886	0.0152963	0.074839	0.0924319	0.0399765	0.0146418	1	1.25097	2.27639	1.83937	2.00826
-1.969	0.0521386	0.0298152	0.0272645	0.0341236	0.0805977	0.0264991	0.0372873	0.0141901	0.0650955	0.0174785	0.0123141	0.0155265	0.0763026	0.0932228	0.0401744	0.0146361	1.1	1.14785	1.64277	1.66183	1.77456
-1.968	0.0523933	0.0298439	0.0273472	0.0340757	0.0816305	0.0266894	0.0374889	0.0144708	0.0647686	0.0174246	0.0124574	0.0157882	0.0777821	0.0940166	0.0404218	0.0147548	1.2	0.936664	1.01953	1.39369	1.53081
-1.967	0.0525811	0.0297752	0.0275534	0.0340107	0.082696	0.0268624	0.0377125	0.0146109	0.0644771	0.0173729	0.0125821	0.0160609	0.0793007	0.0948064	0.0406111	0.0148209	1.3	0.688959	0.451138	1.25968	1.29128
-1.966	0.0527685	0.029932	0.027756	0.0339455	0.0837953	0.0270679	0.0379542	0.0148847	0.0641791	0.017322	0.0126607	0.0162642	0.0808242	0.0955901	0.0407756	0.014805	1.4	0.763193	-0.0320794	1.26295	1.25609
-1.965	0.0529776	0.0299659	0.0280719	0.0338241	0.0849676	0.0271935	0.0381989	0.0153279	0.0638378	0.0172729	0.0127272	0.0163878	0.0823718	0.096373	0.0409324	0.0147368	1.5	0.999884	0.0891045	1.32421	1.30032
-1.964	0.0531937	0.0299991	0.0283693	0.0336657	0.0862206	0.0272361	0.0384434	0.0157074	0.0634618	0.0172338	0.0127963	0.0165325	0.0839634	0.0971481	0.0410415	0.0147847	1.6	1.28031	0.431842	1.33555	1.30042
-1.963	0.0534174	0.0299561	0.0288351	0.0335677	0.0875002	0.0272406	0.0388135	0.0161174	0.063068	0.0171887	0.0128505	0.016608	0.0855705	0.0978942	0.0411889	0.0148185	1.7	1.24644	0.78602	1.18768	1.20034
-1.962	0.0536488	0.0298176	0.0291945	0.0334809	0.0888259	0.027287	0.0391386	0.0164911	0.062698	0.0171455	0.0129678	0.0166409	0.0871689	0.0986467	0.0413679	0.0148884	1.8	1.17396	1.13695	0.933486	1.03182
-1.961	0.0538182	0.0295918	0.0294697	0.0333698	0.0901425	0.0273343	0.0395139	0.0168996	0.062291	0.0171009	0.0130989	0.0166074	0.0887331	0.0993669	0.0417026	0.014937	1.9	1.52754	1.26045	0.734269	0.946109
-1.96	0.0539728	0.0293217	0.0295803	0.0332499	0.0915126	0.0273121	0.0399528	0.0171687	0.0618955	0.0170593	0.013188	0.0165573	0.0902859	0.100096	0.0419575	0.0149255	2	1.66096	1.69397	0.530717	0.706902
-1.959	0.0540734	0.0292702	0.0298179	0.0331174	0.0929131	0.0272246	0.0404837	0.0172972	0.0614979	0.0170253	0.013266	0.0165643	0.0918451	0.100856	0.0421914	0.0149243
-1.958	0.0542065	0.0297948	0.0300975	0.0330089	0.0943782	0.0270987	0.0409926	0.0175809	0.0610847	0.016999	0.0132813	0.0166394	0.0934304	0.101628	0.0425031	0.0148633
-1.957	0.0543747	0.0301418	0.030133	0.0328757	0.095867	0.026886	0.0415038	0.0177201	0.0606652	0.0169655	0.0133235	0.0167022	0.0950169	0.102403	0.042879	0.0147196
-1.956	0.0546008	0.0304343	0.0301407	0.0327731	0.0973266	0.0266792	0.0421052	0.0178353	0.0602944	0.0169147	0.0133632	0.0168349	0.0966241	0.103181	0.0433424	0.0145501
-1.955	0.0547611	0.0307506	0.0301799	0.0326998	0.0987675	0.0265489	0.0426971	0.0180316	0.0599143	0.0168903	0.0133942	0.0170045	0.0982632	0.103915	0.0438735	0.0143465
-1.954	0.0548532	0.0310987	0.0302463	0.0326137	0.100233	0.0265387	0.043285	0.0182793	0.0595245	0.0168719	0.0134082	0.0171516	0.0998507	0.104636	0.0443837	0.0141957
-1.953	0.0549678	0.0314193	0.0303184	0.0325474	0.101731	0.0265338	0.0439417	0.0185265	0.0591512	0.0168497	0.0134162	0.0173109	0.101448	0.10536	0.0449022	0.0142313
-1.952	0.0550923	0.0316941	0.0302742	0.0324579	0.103239	0.0264679	0.0445969	0.0185413	0.0587878	0.0168376	0.0134373	0.0174318	0.103051	0.106075	0.0454271	0.0141821
-1.951	0.0551987	0.031806	0.0302129	0.0324228	0.104727	0.0265799	0.0452921	0.0187552	0.0584266	0.0168191	0.0134379	0.017605	0.104703	0.106774	0.0459301	0.0141639
-1.95	0.0552754	0.0318322	0.0302522	0.0324059	0.106189	0.0266131	0.0460376	0.0189919	0.0580512	0.0168106	0.0134506	0.0177933	0.106397	0.107467	0.0464814	0.0140671
-1.949	0.0553054	0.0317981	0.0301858	0.0323471	0.107664	0.02657	0.0467854	0.0194748	0.0576346	0.0168004	0.0134103	0.0180174	0.108067	0.108124	0.0470636	0.0139866
-1.948	0.055383	0.0317898	0.0301476	0.0323038	0.109194	0.0266239	0.0476095	0.0199886	0.0571835	0.0168028	0.0134017	0.0182251	0.109737	0.108764	0.047768	0.0138746
-1.947	0.0553916	0.0321239	0.0299615	0.0322683	0.110758	0.0266027	0.0484021	0.020514	0.0567281	0.0167971	0.0133485	0.0184737	0.111402	0.109407	0.0485147	0.0136787
-1.946	0.055427	0.0322728	0.029692	0.0322401	0.112316	0.0266325	0.049182	0.0208882	0.056297	0.0167918	0.0132806	0.0187515	0.113074	0.110026	0.0493582	0.0136151
-1.945	0.0554806	0.0326419	0.0294401	0.0322304	0.113863	0.026623	0.0499575	0.0210993	0.0558602	0.0167927	0.0132061	0.0191062	0.114725	0.110593	0.05023	0.0135923
-1.944	0.0555712	0.0328978	0.0292099	0.0322261	0.115446	0.0267165	0.0507787	0.0210447	0.0553886	0.016783	0.0130915	0.0195579	0.116402	0.111135	0.0512558	0.0135143
-1.943	0.0556198	0.0328494	0.0290265	0.0322073	0.117033	0.0266958	0.0515524	0.0209747	0.0549177	0.0167696	0.0130098	0.0199047	0.118061	0.111652	0.0523745	0.0134484
-1.942	0.0556516	0.0327067	0.0289205	0.0322048	0.118663	0.0266774	0.0522869	0.0208662	0.0545056	0.0167558	0.0129532	0.0202354	0.119733	0.112183	0.0537001	0.0134168
-1.941	0.0557194	0.0323159	0.0286097	0.0322169	0.120327	0.0267887	0.0530383	0.0208006	0.0541066	0.0167432	0.0128917	0.0204351	0.12142	0.112702	0.0551027	0.0133451
-1.94	0.055757	0.0317696	0.02819	0.0322242	0.121934	0.0268217	0.0537808	0.0207278	0.0536941	0.016737	0.0127834	0.0204974	0.123109	0.113162	0.0564037	0.0133304
-1.939	0.0558333	0.0315447	0.0278388	0.0322552	0.123565	0.026779	0.0545421	0.0205203	0.0532918	0.0167231	0.0126803	0.0206056	0.124781	0.113612	0.0578129	0.0132923
-1.938	0.0559051	0.0315694	0.0275693	0.0322911	0.125227	0.0267172	0.0552927	0.020233	0.0528908	0.0166944	0.0125645	0.0207635	0.126469	0.11406	0.0593318	0.0132054
-1.937	0.0559878	0.0314746	0.0272378	0.0323725	0.126875	0.0267092	0.0560399	0.0198696	0.0525243	0.0166639	0.012469	0.0209275	0.128149	0.1145	0.0609294	0.0130787
-1.936	0.056049	0.0316568	0.0269087	0.0324731	0.128567	0.0265986	0.0567778	0.0194274	0.0521283	0.0166331	0.0124035	0.0211604	0.129861	0.114902	0.0625024	0.0130814
-1.935	0.0561196	0.031972	0.0267256	0.0325595	0.130248	0.0264749	0.0574629	0.0189423	0.0516947	0.0165978	0.0123662	0.0212937	0.131574	0.115292	0.0640878	0.0131062
-1.934	0.0561719	0.0320888	0.0265436	0.0326515	0.131938	0.0264	0.0581781	0.0185674	0.0512943	0.016571	0.0123269	0.0212737	0.133268	0.115637	0.0656871	0.013107
-1.933	0.0561963	0.0323746	0.0261808	0.032735	0.133636	0.0264158	0.0589116	0.0183756	0.0509027	0.0165432	0.0122264	0.0211158	0.134953	0.115977	0.0673736	0.013097
-1.932	0.0562291	0.0324623	0.0256679	0.0328181	0.135301	0.0264148	0.0596586	0.0183096	0.0505026	0.0165058	0.0121672	0.021072	0.136608	0.116313	0.069032	0.0131274
-1.931	0.0562556	0.0322891	0.0252052	0.0329241	0.136984	0.0262621	0.0604189	0.0181251	0.0500906	0.0164796	0.0121527	0.0209306	0.138257	0.116613	0.0706554	0.0131772
-1.93	0.0562382	0.0321384	0.0248405	0.0330621	0.138665	0.0261591	0.061141	0.0178813	0.0497004	0.0164509	0.0121465	0.0208047	0.139917	0.116887	0.072262	0.0131977
-1.929	0.0562514	0.0320635	0.024391	0.0331967	0.140331	0.0262198	0.0619476	0.0177639	0.0492847	0.0164116	0.0121186	0.0206603	0.141567	0.117123	0.0739122	0.0132522
-1.928	0.0562457	0.0322013	0.0239874	0.0333195	0.141993	0.0262583	0.0627588	0.0178185	0.0488479	0.0163722	0.0120954	0.0205131	0.143233	0.117365	0.0755019	0.0132616
-1.927	0.0562397	0.0324889	0.0236366	0.0334606	0.143634	0.0263626	0.0635575	0.0178816	0.048429	0.0163242	0.0120514	0.020377	0.144943	0.117567	0.0771014	0.0133173
-1.926	0.0562302	0.0326738	0.0232558	0.0335646	0.145269	0.0264069	0.0642949	0.0179018	0.0480448	0.016286	0.0119932	0.0202578	0.146643	0.11774	0.0787482	0.0133255
-1.925	0.0562326	0.032619	0.0227572	0.0337207	0.146902	0.0265946	0.065029	0.0179608	0.0476788	0.0162301	0.0119867	0.0200982	0.148349	0.117899	0.0804451	0.0134028
-1.924	0.0562431	0.032587	0.022334	0.033886	0.148606	0.0267065	0.0657938	0.0178436	0.0473189	0.0161859	0.0119721	0.0199386	0.150056	0.118037	0.0822204	0.013489
-1.923	0.0562192	0.0326268	0.0219125	0.0340507	0.15033	0.0269724	0.0665293	0.0178458	0.0469621	0.0161373	0.0119538	0.0197468	0.151772	0.118167	0.0840107	0.0134989
-1.922	0.0561586	0.0325313	0.021718	0.034202	0.152008	0.0273186	0.0672408	0.0176469	0.0466333	0.0160875	0.0119491	0.0195202	0.153464	0.118258	0.0858419	0.0135197
-1.921	0.0561427	0.0328043	0.0215585	0.0343835	0.153666	0.0278451	0.0679128	0.0174519	0.0463274	0.0160454	0.0119534	0.0194479	0.155154	0.11835	0.0876407	0.0134639
-1.92	0.0561436	0.0330906	0.0212638	0.0345057	0.155325	0.0284478	0.0686073	0.0173035	0.0460251	0.0159978	0.0119435	0.0193634	0.156817	0.118424	0.0895713	0.0134973
-1.919	0.0561325	0.0331326	0.0210784	0.0346351	0.157034	0.0292816	0.0693113	0.0170976	0.0456905	0.0159521	0.0118997	0.0193065	0.158478	0.118504	0.0914734	0.0135328
-1.918	0.0561462	0.0329357	0.0210287	0.034741	0.158701	0.0301258	0.0700823	0.0170244	0.045364	0.0158948	0.0118263	0.0192789	0.160133	0.118543	0.0933775	0.0135786
-1.917	0.0561505	0.0325975	0.021097	0.034834	0.160359	0.031001	0.0707903	0.0170837	0.0450552	0.0158469	0.0117807	0.0192904	0.161788	0.118533	0.0952052	0.013525
-1.916	0.0561027	0.0321239	0.0211266	0.0349317	0.162006	0.0319884	0.07148	0.0171013	0.0447356	0.0158038	0.0117574	0.0193434	0.163466	0.118536	0.097158	0.0134907
-1.915	0.0560887	0.0319929	0.0211435	0.0350453	0.16368	0.032931	0.0721807	0.0170403	0.0444053	0.0157528	0.0116997	0.0194271	0.165127	0.11852	0.0990726	0.0134405
-1.914	0.0560894	0.0319085	0.0212202	0.0351587	0.165362	0.0338181	0.0728686	0.0170845	0.0440954	0.0156936	0.0116015	0.0195352	0.166779	0.118512	0.101023	0.0135984
-1.913	0.0560924	0.0320041	0.0213251	0.0352655	0.166982	0.0345835	0.0736172	0.0171341	0.0438111	0.0156525	0.0114576	0.0195299	0.168411	0.11846	0.102987	0.0138834
-1.912	0.0561332	0.031964	0.0214755	0.0353645	0.168616	0.0352908	0.0743719	0.0170831	0.0435081	0.015624	0.0113635	0.0196663	0.170011	0.118383	0.104992	0.0141225
-1.911	0.0561656	0.0321571	0.0214743	0.0354254	0.170247	0.0360072	0.0750395	0.0169422	0.0432086	0.0156072	0.0113019	0.0196138	0.171636	0.118297	0.107023	0.0143745
-1.91	0.0561511	0.0323748	0.0215234	0.0354992	0.171869	0.0367569	0.0756921	0.0168776	0.0429003	0.0155732	0.0112791	0.0196261	0.173267	0.118207	0.108998	0.0146697
-1.909	0.0561619	0.0324538	0.0215087	0.0355081	0.173532	0.0373127	0.0763283	0.0167928	0.0426176	0.0155437	0.0113324	0.0196081	0.174912	0.118133	0.110788	0.0149026
-1.908	0.0561361	0.0327638	0.0214959	0.0355325	0.175235	0.0379746	0.0769584	0.0165733	0.0423288	0.0155084	0.0113781	0.0195512	0.176544	0.118036	0.112626	0.015185
-1.907	0.056119	0.0327756	0.0216708	0.0355832	0.176894	0.0386944	0.077609	0.0163151	0.0420654	0.0154663	0.0113949	0.0194023	0.178131	0.117952	0.114391	0.0153062
-1.906	0.0561177	0.0330405	0.0219053	0.0356061	0.178568	0.0392714	0.0782791	0.0161365	0.0417757	0.0154111	0.0113932	0.0194398	0.179699	0.117854	0.116125	0.0154614
-1.905	0.056096	0.03349	0.0220907	0.0356526	0.180226	0.0399253	0.0789453	0.0160029	0.0414963	0.0153601	0.0114125	0.019495	0.181259	0.117753	0.117684	0.0157327
-1.904	0.055982	0.034161	0.022266	0.0356933	0.181854	0.0405689	0.0796416	0.0157866	0.0412509	0.0152962	0.011429	0.0195999	0.182847	0.117674	0.119217	0.0160188
-1.903	0.055932	0.0345466	0.0226237	0.0357867	0.183454	0.0412382	0.0803343	0.0154279	0.0410025	0.0152224	0.0114408	0.019754	0.184412	0.117568	0.120667	0.016221
-1.902	0.0559002	0.0346292	0.0229979	0.0358528	0.185095	0.0419177	0.0810294	0.0151419	0.0408039	0.0151568	0.011458	0.0198215	0.186009	0.117443	0.122081	0.0163274
-1.901	0.0558782	0.034759	0.023414	0.0359431	0.186716	0.0425295	0.0817279	0.0148233	0.0405892	0.0150843	0.0114776	0.0199792	0.187612	0.11731	0.123379	0.0163695
-1.9	0.0558538	0.0351567	0.0237609	0.0360351	0.188345	0.0431184	0.0823797	0.0144583	0.0403865	0.0150038	0.0114375	0.0200624	0.189191	0.117198	0.124543	0.0164431
-1.899	0.0558508	0.0353337	0.0238846	0.0361262	0.189963	0.0435305	0.0830101	0.0143797	0.0401999	0.0149263	0.0113853	0.0201421	0.190737	0.117085	0.125812	0.0165435
-1.898	0.0558726	0.035278	0.0241339	0.0362135	0.191586	0.0438334	0.0836413	0.014309	0.0399996	0.01486	0.0113183	0.0203259	0.192288	0.116948	0.126892	0.0166557
-1.897	0.0558633	0.0351049	0.0244113	0.0363043	0.193171	0.044043	0.0842663	0.0141339	0.0398082	0.0147858	0.0112313	0.0205905	0.193858	0.116823	0.127913	0.0167344
-1.896	0.055771	0.0350834	0.024732	0.036388	0.194762	0.0443193	0.0848811	0.0140592	0.0396225	0.014702	0.011137	0.0207372	0.195392	0.116702	0.128863	0.0168325
-1.895	0.0557039	0.035448	0.0248745	0.0364407	0.196388	0.0447107	0.0854796	0.0140926	0.0394782	0.0146269	0.0110475	0.0206187	0.196916	0.116545	0.129787	0.016924
-1.894	0.055652	0.0352858	0.0250298	0.036487	0.198001	0.0449256	0.0860908	0.0140288	0.0393227	0.0145699	0.0109154	0.0203902	0.198406	0.116412	0.130582	0.017037
-1.893	0.0555844	0.0349628	0.0252072	0.0364869	0.199549	0.0451282	0.0866903	0.013834	0.0391606	0.0144978	0.0107915	0.0201762	0.199909	0.116279	0.131364	0.0171519
-1.892	0.055575	0.0345904	0.0254725	0.0365427	0.201118	0.0453237	0.0872977	0.0136577	0.0390128	0.0144378	0.0106736	0.0199593	0.201403	0.116148	0.132051	0.0172146
-1.891	0.0555504	0.0345362	0.0255733	0.0365964	0.202678	0.0454993	0.0878884	0.0135706	0.038873	0.0143788	0.0106428	0.0196183	0.202874	0.115967	0.132719	0.0172237
-1.89	0.0555447	0.0346549	0.025993	0.0366275	0.204215	0.0456746	0.0885059	0.0133722	0.0387256	0.0143246	0.0106195	0.0193968	0.20436	0.115804	0.133262	0.017199
-1.889	0.055551	0.0349854	0.0263316	0.0366498	0.205772	0.0458437	0.0891527	0.0131901	0.0385897	0.0142579	0.0106519	0.0192625	0.205863	0.115647	0.133695	0.0171428
-1.888	0.055516	0.0354944	0.0267543	0.0366833	0.207243	0.0460381	0.0897987	0.0128731	0.0384673	0.01421	0.0107537	0.0191797	0.207352	0.115478	0.134121	0.0172109
-1.887	0.0554374	0.0355984	0.0270135	0.0367721	0.208748	0.0461859	0.0904378	0.0124107	0.0383554	0.0141752	0.0108768	0.019076	0.208807	0.115338	0.134516	0.0171426
-1.886	0.0553406	0.0356987	0.0272423	0.0368046	0.210256	0.0462635	0.0911265	0.0120139	0.0382568	0.0141443	0.0110708	0.0190791	0.210253	0.115197	0.134783	0.0171564
-1.885	0.0552116	0.0358506	0.0272877	0.036839	0.211706	0.0463711	0.0918715	0.0118552	0.0381677	0.0141248	0.0112483	0.0191851	0.211721	0.115054	0.134881	0.0171512
-1.884	0.0551557	0.0358105	0.0274156	0.0368834	0.213182	0.0464968	0.0925711	0.0117605	0.038077	0.0141048	0.0114125	0.0193395	0.21316	0.114921	0.134862	0.0171591
-1.883	0.0550355	0.0358493	0.0274524	0.0369275	0.214665	0.046622	0.0932891	0.0117381	0.0379944	0.014092	0.0116113	0.0194304	0.214588	0.114803	0.134872	0.017206
-1.882	0.0550024	0.0359382	0.027375	0.0370015	0.216113	0.0468218	0.0940318	0.011554	0.0379559	0.0140915	0.0117946	0.0194194	0.216021	0.114664	0.134826	0.0172667
-1.881	0.054938	0.0359614	0.0272787	0.0370378	0.217495	0.0470612	0.0947982	0.0115001	0.0379226	0.0140695	0.0119598	0.0194869	0.217452	0.114555	0.134663	0.0173009
-1.88	0.0548395	0.0358645	0.0271588	0.0370632	0.218895	0.0474983	0.0955808	0.0115341	0.0378962	0.0140658	0.0121361	0.0194016	0.218885	0.114424	0.134424	0.017465
-1.879	0.0546781	0.0359028	0.0270268	0.0370825	0.220289	0.047997	0.0963782	0.0115076	0.0378853	0.0140704	0.012291	0.0193179	0.220311	0.114304	0.134203	0.0175877
-1.878	0.0544982	0.0360756	0.0269619	0.0370995	0.221678	0.0485591	0.0971997	0.011542	0.0378641	0.0140838	0.0124913	0.0193082	0.221711	0.114152	0.133941	0.0176527
-1.877	0.0543097	0.0365921	0.0267912	0.037053	0.222995	0.0491295	0.0980097	0.0116323	0.0378557	0.0141013	0.0127251	0.0192043	0.223108	0.114017	0.133708	0.0176709
-1.876	0.0540831	0.0372892	0.0267285	0.0370274	0.224319	0.0496725	0.0987917	0.0118407	0.0378693	0.0140893	0.0129591	0.0191496	0.224507	0.113881	0.133483	0.0175451
-1.875	0.0538739	0.0376848	0.026848	0.0369987	0.225664	0.0502468	0.0995855	0.0122504	0.0379135	0.0140929	0.0131709	0.0191184	0.225895	0.113781	0.133195	0.0174873
-1.874	0.0536696	0.0381518	0.0268981	0.0369633	0.226951	0.0508512	0.100469	0.0127247	0.0379282	0.0140869	0.0133362	0.0191186	0.227277	0.113668	0.132875	0.0175375
-1.873	0.0534689	0.0385118	0.0269294	0.036918	0.228244	0.0513638	0.10126	0.0131982	0.0379624	0.01409	0.0134849	0.0191123	0.228624	0.113541	0.132582	0.0176112
-1.872	0.0532675	0.0385652	0.0269828	0.0368882	0.229526	0.052062	0.102079	0.0138315	0.0379731	0.0141042	0.0135532	0.0190858	0.229958	0.113423	0.132255	0.0176651
-1.871	0.053076	0.0384603	0.0270783	0.0368907	0.230796	0.0530081	0.102965	0.0144803	0.0379805	0.0140819	0.0136538	0.0190909	0.231265	0.113293	0.131814	0.0177594
-1.87	0.0529094	0.0386413	0.0272207	0.0368538	0.232064	0.0539168	0.103837	0.0150521	0.0380228	0.0140696	0.0137667	0.0191555	0.232556	0.113202	0.1314	0.0177694
-1.869	0.0527164	0.0388565	0.0273859	0.0368	0.233339	0.0549719	0.104696	0.0154945	0.0380795	0.0140586	0.0138171	0.0192578	0.233834	0.113114	0.131034	0.0178039
-1.868	0.0526219	0.0390063	0.027523	0.0368462	0.234639	0.0561311	0.105625	0.015967	0.038172	0.0140339	0.0139385	0.0193236	0.235134	0.113023	0.130723	0.0178094
-1.867	0.0524849	0.0392533	0.027624	0.0368375	0.235869	0.0573227	0.106567	0.0161828	0.0382727	0.0140223	0.0140309	0.0193114	0.236405	0.112936	0.130435	0.0177211
-1.866	0.0523219	0.0394055	0.0276326	0.0368255	0.237107	0.0585475	0.107513	0.0164251	0.0383893	0.0139969	0.014064	0.019469	0.237658	0.11282	0.13011	0.017624
-1.865	0.0521159	0.0394147	0.0275217	0.0368461	0.238352	0.0599555	0.108466	0.0164903	0.0384726	0.0139808	0.0140877	0.0194871	0.238945	0.11269	0.129672	0.0175142
-1.864	0.0519732	0.0397905	0.0274593	0.0367984	0.239573	0.0612798	0.109429	0.0164596	0.0385499	0.0139707	0.0140894	0.0195138	0.240234	0.112577	0.129219	0.0173975
-1.863	0.0518279	0.0398814	0.0273594	0.0368096	0.240768	0.0624965	0.110409	0.0162348	0.0386105	0.0139439	0.0140603	0.019515	0.241518	0.112455	0.128753	0.0172034
-1.862	0.0517004	0.0399572	0.0272167	0.0368111	0.241988	0.0636871	0.111411	0.015809	0.0386833	0.0139288	0.0140644	0.0195631	0.242784	0.112367	0.128422	0.0169537
-1.861	0.0515509	0.0401688	0.0269306	0.0368158	0.24321	0.0648087	0.112382	0.0153699	0.0387481	0.0139225	0.0140645	0.0195821	0.244068	0.112282	0.128021	0.0167242
-1.86	0.0513742	0.040234	0.0266269	0.0368334	0.244404	0.066051	0.113433	0.0149885	0.0388104	0.013915	0.0140469	0.0196485	0.245364	0.112201	0.127779	0.0166099
-1.859	0.0512078	0.0401576	0.0264107	0.0368336	0.245574	0.0672406	0.114482	0.0145676	0.038872	0.0139245	0.013975	0.0196848	0.246607	0.112157	0.127455	0.0164269
-1.858	0.0510622	0.0400463	0.0262396	0.0368003	0.246744	0.0683255	0.11553	0.0139236	0.0389269	0.0139211	0.0138883	0.0198151	0.247827	0.112089	0.127129	0.0163166
-1.857	0.0509081	0.0394937	0.0259189	0.0368202	0.247915	0.0694465	0.116566	0.0133985	0.0389928	0.0139159	0.0138633	0.0199071	0.249007	0.112019	0.126748	0.0162005
-1.856	0.050771	0.0387331	0.0256732	0.0368329	0.249031	0.0706084	0.117647	0.0131451	0.0390572	0.0139265	0.0138151	0.0200346	0.250172	0.111929	0.126478	0.0161327
-1.855	0.0506352	0.0383439	0.025373	0.0368256	0.250153	0.0719517	0.118692	0.01324	0.0391497	0.013921	0.0137668	0.0201025	0.25132	0.111836	0.126211	0.0160871
-1.854	0.0504579	0.0379845	0.0251292	0.0368686	0.251258	0.073366	0.119715	0.0133476	0.0392299	0.0139388	0.0136995	0.0202059	0.252485	0.111735	0.125964	0.0160598
-1.853	0.0503192	0.0375665	0.0248999	0.0369797	0.252367	0.0747611	0.120802	0.0136976	0.0393199	0.0139568	0.0136426	0.0201721	0.253635	0.111645	0.125638	0.0160347
-1.852	0.0501926	0.0372414	0.0246855	0.0370326	0.253458	0.0762382	0.1219	0.014208	0.0394272	0.0139654	0.0136392	0.0201434	0.254791	0.111553	0.125335	0.0158824
-1.851	0.0500767	0.0367192	0.024475	0.0370926	0.254497	0.0777981	0.122955	0.0147057	0.0395007	0.0139562	0.013642	0.0201031	0.255935	0.111464	0.125106	0.0157314
-1.85	0.0499286	0.0360925	0.0243098	0.0371337	0.25559	0.0792856	0.124012	0.0151142	0.0395736	0.013938	0.0136393	0.0200188	0.257049	0.111334	0.124885	0.0155734
-1.849	0.0497481	0.0355259	0.0241565	0.0371999	0.256643	0.080971	0.125081	0.0154246	0.03966	0.0139422	0.0136334	0.0199348	0.258166	0.111228	0.12468	0.0154994
-1.848	0.0496432	0.0347282	0.0239114	0.0372797	0.257729	0.0826737	0.12615	0.0156693	0.0397503	0.013943	0.0136596	0.0197219	0.25925	0.111108	0.124522	0.0153957
-1.847	0.049501	0.0342101	0.0237612	0.0373278	0.258827	0.0843084	0.1272	0.0159024	0.0398133	0.0139348	0.0136642	0.0195167	0.260335	0.110976	0.124463	0.0153283
-1.846	0.0493887	0.0339615	0.0235939	0.0373881	0.259922	0.0859811	0.128239	0.0160378	0.039867	0.0139507	0.0136545	0.0193721	0.261392	0.11084	0.124396	0.0153232
-1.845	0.0492303	0.0336169	0.0235619	0.0374159	0.261027	0.0876377	0.129248	0.0161768	0.0399753	0.0139747	0.0137449	0.0192612	0.262476	0.110687	0.124383	0.0153118
-1.844	0.0490888	0.0333223	0.0235591	0.0374568	0.262113	0.089257	0.130277	0.0162158	0.0400525	0.0139826	0.0138018	0.0190454	0.263549	0.110526	0.124392	0.0152926
-1.843	0.0489173	0.0329681	0.0235095	0.0375234	0.263176	0.090815	0.131258	0.0160943	0.0401141	0.0139904	0.0138418	0.0189923	0.264607	0.110354	0.12442	0.0152905
-1.842	0.0488182	0.0324568	0.0234871	0.0375707	0.264199	0.0922408	0.132239	0.0159145	0.0401936	0.0140106	0.0139067	0.0188252	0.265692	0.11018	0.124503	0.0153921
-1.841	0.0487752	0.0320858	0.0234582	0.0376049	0.265254	0.093644	0.133249	0.0154928	0.0402886	0.0140183	0.0139232	0.0186	0.266737	0.110007	0.1246	0.0155342
-1.84	0.0487437	0.0319264	0.0233957	0.0376259	0.2663	0.0950516	0.134304	0.0151945	0.0403729	0.0140409	0.0139541	0.0184129	0.267781	0.109814	0.124625	0.015649
-1.839	0.0487128	0.0317343	0.0233845	0.0376441	0.267362	0.0965215	0.135325	0.0151437	0.0404722	0.014071	0.0140055	0.018164	0.268816	0.109618	0.124639	0.0157356
-1.838	0.0487194	0.0314688	0.0235035	0.037683	0.268411	0.0980109	0.13636	0.0151394	0.0405551	0.0141094	0.0140317	0.0179516	0.26983	0.109374	0.124796	0.0158381
-1.837	0.0487733	0.0310133	0.0236458	0.0377271	0.269456	0.0994628	0.137351	0.0152399	0.0406227	0.0141405	0.0140987	0.0177991	0.270827	0.109134	0.125053	0.0157867
-1.836	0.0488372	0.0308915	0.0237467	0.037779	0.270486	0.100818	0.138311	0.0154128	0.0406971	0.0141564	0.0141816	0.0175807	0.271832	0.108902	0.12543	0.0157377
-1.835	0.0489189	0.0309875	0.0236926	0.0378123	0.271578	0.102236	0.139237	0.0155792	0.0407449	0.0141869	0.0142833	0.0174568	0.272857	0.108649	0.125789	0.0157464
-1.834	0.0489495	0.0309058	0.0236257	0.0378353	0.272671	0.103701	0.14017	0.0157128	0.0408277	0.0142202	0.0143568	0.017346	0.27388	0.108394	0.126272	0.0156223
-1.833	0.0489746	0.0308366	0.0236332	0.0378401	0.273741	0.104967	0.141071	0.0158506	0.0408934	0.0142535	0.0144076	0.017259	0.274871	0.108136	0.126776	0.0156002
-1.832	0.0489772	0.0309377	0.0236905	0.0378706	0.274804	0.106103	0.141943	0.0157506	0.0409419	0.0142909	0.0144373	0.0173371	0.275855	0.107859	0.12734	0.0154578
-1.831	0.0489873	0.0310866	0.023805	0.0378983	0.275837	0.107342	0.142816	0.015858	0.0409711	0.0143324	0.0144763	0.0174935	0.276857	0.10759	0.127953	0.0153847
-1.83	0.0489598	0.031369	0.0238092	0.0379173	0.27688	0.108621	0.143672	0.01596	0.0409776	0.014395	0.014505	0.0176477	0.277836	0.107318	0.128519	0.0153163
-1.829	0.0489122	0.0312102	0.023716	0.0378993	0.277947	0.109881	0.144519	0.0161106	0.041015	0.014453	0.0145271	0.017853	0.278799	0.107024	0.129159	0.0151967
-1.828	0.0488946	0.0312788	0.0237404	0.0378567	0.279	0.110856	0.145329	0.0162619	0.0410544	0.0145064	0.0145407	0.0181806	0.279744	0.106724	0.129791	0.0150078
-1.827	0.0488905	0.0313643	0.0238241	0.037817	0.28	0.111896	0.146087	0.0164996	0.0411115	0.0145683	0.0145657	0.0183786	0.280711	0.106429	0.130466	0.0148073
-1.826	0.0488769	0.0315407	0.0239204	0.0377931	0.281013	0.112883	0.146842	0.0167195	0.0411533	0.0146324	0.0145688	0.0185118	0.281693	0.106106	0.131245	0.0146078
-1.825	0.0488135	0.0316688	0.0239612	0.0377732	0.282046	0.113721	0.147571	0.0168932	0.0411965	0.0146753	0.0145816	0.0185915	0.282649	0.105791	0.131989	0.0144235
-1.824	0.0488032	0.0318829	0.0238991	0.0377696	0.283035	0.114426	0.148311	0.0170247	0.0412477	0.0147284	0.0145185	0.0186586	0.283577	0.105499	0.132675	0.0143512
-1.823	0.0488004	0.0319519	0.023954	0.0377497	0.284022	0.115132	0.149032	0.0172551	0.04129	0.0147689	0.0145074	0.0187388	0.284527	0.105215	0.133397	0.01432
-1.822	0.04881	0.0316975	0.0240767	0.037722	0.285014	0.115806	0.149727	0.0173013	0.0413427	0.0148245	0.0144656	0.0186772	0.285477	0.104888	0.13407	0.0143156
-1.821	0.0488091	0.0312985	0.0241226	0.0377504	0.286047	0.116386	0.150363	0.0174946	0.0413619	0.0148831	0.0144453	0.0185667	0.286422	0.10454	0.134731	0.0143899
-1.82	0.0487995	0.0310934	0.0242708	0.0377171	0.287084	0.116925	0.150959	0.0176027	0.0413913	0.014937	0.0144313	0.0184153	0.287358	0.104187	0.135365	0.0144174
-1.819	0.048712	0.0310291	0.0242672	0.0377413	0.288134	0.117362	0.151532	0.0176607	0.0414096	0.0149767	0.0144379	0.0181843	0.288262	0.103832	0.135978	0.0144293
-1.818	0.0486695	0.0306567	0.0241816	0.0377834	0.289177	0.117689	0.152034	0.0178215	0.041423	0.0150026	0.0144514	0.0179092	0.289127	0.103498	0.136644	0.0144608
-1.817	0.0486292	0.0305512	0.0241626	0.0378191	0.290198	0.117851	0.152558	0.0179492	0.0414344	0.0150219	0.0144125	0.0176332	0.29001	0.10318	0.137133	0.0144936
-1.816	0.0486375	0.0309514	0.0239438	0.0378235	0.291264	0.117957	0.153052	0.0179593	0.0414395	0.015033	0.014336	0.0173899	0.290918	0.102861	0.137557	0.0145415
-1.815	0.0486309	0.0314022	0.0237255	0.0378058	0.292375	0.117916	0.153534	0.0180345	0.0414716	0.0150397	0.0143414	0.0172679	0.291788	0.102538	0.137939	0.0145983
-1.814	0.0486784	0.0320442	0.0235777	0.0377366	0.293461	0.117805	0.153979	0.0180646	0.0415157	0.0150501	0.0143362	0.0170284	0.29267	0.102223	0.138261	0.0146942
-1.813	0.0487625	0.032625	0.0234861	0.0376996	0.294511	0.117532	0.154448	0.0181652	0.041554	0.0150978	0.0142501	0.0168833	0.293525	0.101893	0.138631	0.0147271
-1.812	0.0487878	0.0331444	0.0232456	0.0376627	0.29562	0.117316	0.154873	0.0181631	0.0416082	0.0151484	0.0141195	0.0166708	0.294366	0.101585	0.138913	0.0148423
-1.811	0.0488506	0.0338422	0.0229975	0.0375996	0.296704	0.116917	0.155268	0.0180477	0.0416873	0.0151823	0.0139951	0.0164877	0.295207	0.101283	0.139138	0.0148829
-1.81	0.0489352	0.0342783	0.0228053	0.0375509	0.297795	0.116453	0.155666	0.0178564	0.0417777	0.0152023	0.0138949	0.0164038	0.296062	0.100993	0.139293	0.0150363
-1.809	0.0490219	0.0343939	0.0225656	0.0375108	0.298904	0.115964	0.156019	0.0177028	0.0418488	0.0152312	0.0137941	0.0163039	0.296905	0.100696	0.139423	0.0151918
-1.808	0.0490864	0.0348346	0.022388	0.0374446	0.299999	0.115297	0.156314	0.0175862	0.0418737	0.0152665	0.0136616	0.0163447	0.29772	0.100424	0.139481	0.015388
-1.807	0.0491538	0.0351831	0.0222707	0.0374117	0.301076	0.114532	0.156581	0.0174396	0.0418562	0.0152999	0.0135264	0.0163964	0.298541	0.100162	0.139515	0.0155162
-1.806	0.0492792	0.0357488	0.0221176	0.0373463	0.302163	0.113803	0.156827	0.0173863	0.041905	0.0153317	0.0134353	0.0164505	0.299343	0.0998922	0.139503	0.0156277
-1.805	0.0493734	0.0360185	0.0221004	0.0372823	0.303259	0.113105	0.157072	0.0174805	0.0419391	0.0153637	0.0134058	0.0165823	0.300123	0.0996384	0.139548	0.0158142
-1.804	0.0494222	0.036198	0.0219561	0.0372192	0.304367	0.112317	0.157309	0.0175239	0.0419881	0.0153983	0.0134142	0.0168604	0.300927	0.0994125	0.139561	0.0160433
-1.803	0.0494489	0.0361178	0.0219832	0.0371293	0.305491	0.111692	0.157569	0.0174043	0.0420156	0.0154289	0.0134413	0.0170966	0.301739	0.0991754	0.139464	0.0162061
-1.802	0.0494724	0.0361574	0.0221187	0.0370379	0.306614	0.111076	0.157787	0.0172479	0.0420391	0.0154551	0.0134692	0.0173511	0.302547	0.0989699	0.139298	0.0163569
-1.801	0.0495101	0.0361636	0.0222045	0.0369825	0.307772	0.110426	0.158005	0.0171139	0.0420963	0.0154871	0.0135247	0.0175066	0.303321	0.0987596	0.139091	0.016441
-1.8	0.0495241	0.0363144	0.0221486	0.0368928	0.308894	0.109689	0.158225	0.0168347	0.0421502	0.0155024	0.0135873	0.0175732	0.304081	0.0985901	0.138779	0.0164049
-1.799	0.0495064	0.0364938	0.0221427	0.0367716	0.309953	0.108946	0.158428	0.0165363	0.0422409	0.0155228	0.0136831	0.0176054	0.304843	0.0984134	0.138496	0.0163711
-1.798	0.0494979	0.0367506	0.0222316	0.0366318	0.311014	0.108113	0.158585	0.0163235	0.0423306	0.015554	0.0138544	0.0176759	0.305579	0.0982645	0.138136	0.016374
-1.797	0.0495186	0.0371782	0.022372	0.0364971	0.312145	0.107302	0.158816	0.0162435	0.0424275	0.0155937	0.0139678	0.0176397	0.306302	0.0981341	0.137699	0.0164391
-1.796	0.0495525	0.0370936	0.0226986	0.0363768	0.313254	0.106469	0.158985	0.0161246	0.042542	0.0156296	0.0141184	0.01749	0.307006	0.0980456	0.137174	0.0164956
-1.795	0.0496037	0.0370769	0.0230332	0.0362166	0.314349	0.105679	0.159195	0.016074	0.0426184	0.0156586	0.0142734	0.0172908	0.307679	0.0979603	0.136535	0.0165199
-1.794	0.0496264	0.0368327	0.0230817	0.0360686	0.315413	0.104856	0.15937	0.0159411	0.0427161	0.0156766	0.0144084	0.017068	0.308359	0.0978918	0.135882	0.0165287
-1.793	0.0496808	0.0366898	0.0232945	0.0359763	0.316479	0.104023	0.159573	0.0158266	0.0428311	0.0156902	0.014553	0.0170432	0.309025	0.0978462	0.135189	0.0164204
-1.792	0.0497341	0.0365222	0.0235684	0.0358416	0.317545	0.103147	0.159741	0.0156956	0.0429489	0.0156989	0.014639	0.0170589	0.30966	0.097803	0.134408	0.016345
-1.791	0.0497508	0.0365416	0.0238852	0.0357024	0.318637	0.102252	0.159934	0.0155599	0.0430921	0.0157164	0.0147134	0.0170119	0.310287	0.0977836	0.133574	0.0162892
-1.79	0.0497994	0.0363375	0.0241753	0.0355387	0.319689	0.101336	0.160116	0.0155414	0.0432927	0.0157279	0.0148248	0.0170079	0.310892	0.0977751	0.132655	0.0162104
-1.789	0.0498543	0.0359366	0.0243486	0.0354179	0.3207	0.100294	0.160318	0.0154539	0.0435006	0.0157406	0.0149087	0.0170752	0.311493	0.0977712	0.131684	0.0160762
-1.788	0.0498815	0.0354605	0.0246058	0.0353138	0.321758	0.0993523	0.160515	0.0152649	0.0436859	0.01576	0.0150268	0.0171607	0.312094	0.0977865	0.130717	0.0160128
-1.787	0.0498805	0.0348744	0.0248606	0.0352145	0.322813	0.0983103	0.160742	0.0149062	0.0438866	0.0157928	0.0151257	0.0171999	0.312705	0.0978004	0.12956	0.0159063
-1.786	0.0498615	0.0344878	0.0250954	0.0351047	0.323894	0.0974122	0.160995	0.014531	0.0441016	0.0158245	0.0152665	0.0172705	0.313264	0.0978178	0.128369	0.015796
-1.785	0.0498195	0.0341734	0.025084	0.0350331	0.324954	0.0964473	0.161258	0.0140889	0.044298	0.0158675	0.0154183	0.0171834	0.313823	0.0978447	0.127159	0.015693
-1.784	0.0497904	0.0338027	0.0251185	0.0349193	0.325974	0.0952719	0.161513	0.0136692	0.0445297	0.015907	0.0155501	0.017068	0.314379	0.0978685	0.125864	0.0155858
-1.783	0.0497271	0.0331206	0.0250401	0.0348363	0.326976	0.0940789	0.161737	0.0130561	0.0447381	0.0159322	0.0156355	0.0169089	0.314909	0.0979078	0.124536	0.0154782
-1.782	0.0497067	0.0324302	0.0250059	0.0347395	0.32799	0.0926907	0.161997	0.0125967	0.0449227	0.0159574	0.0156802	0.016662	0.315436	0.097997	0.123226	0.0154102
-1.781	0.0496982	0.0316761	0.024975	0.0346165	0.329007	0.0912331	0.162235	0.0122874	0.0450903	0.0159757	0.0157296	0.0163668	0.315959	0.0980944	0.121941	0.015351
-1.78	0.0497227	0.0310134	0.0250759	0.0344841	0.330011	0.0897413	0.162466	0.0120198	0.0452566	0.0159996	0.0157976	0.0160959	0.316469	0.0982178	0.120512	0.0152995
-1.779	0.0497298	0.0301686	0.025132	0.0343802	0.33098	0.0881315	0.162737	0.0117498	0.0454637	0.0160273	0.0158722	0.0159213	0.316991	0.0983181	0.119011	0.0152458
-1.778	0.0497462	0.0295816	0.0250028	0.0342599	0.331934	0.0864908	0.163003	0.0115473	0.0456328	0.0160586	0.0158793	0.0158777	0.317488	0.0984298	0.117399	0.0152556
-1.777	0.0497388	0.0288932	0.0250232	0.0340837	0.332896	0.0848883	0.163281	0.011553	0.0458236	0.0160833	0.0158702	0.015852	0.317969	0.0985236	0.11579	0.0153086
-1.776	0.0497081	0.0281052	0.0250913	0.0339421	0.333824	0.0832818	0.163643	0.0116489	0.0460262	0.0161203	0.0158282	0.0158675	0.318436	0.0986398	0.114152	0.0152809
-1.775	0.0497035	0.0278374	0.0250324	0.0338185	0.334714	0.0817581	0.164043	0.0117779	0.0462461	0.0161745	0.0156952	0.0160733	0.318877	0.0987843	0.112555	0.0151893
-1.774	0.0496847	0.0274762	0.0250471	0.0337011	0.33561	0.0803139	0.164456	0.0119994	0.0464273	0.0162213	0.0155617	0.016296	0.319283	0.098904	0.11093	0.0150438
-1.773	0.0496624	0.0269912	0.0251591	0.0336018	0.336519	0.0788996	0.164815	0.0122712	0.0466238	0.0162524	0.0155115	0.0164822	0.319675	0.0990319	0.109323	0.015072
-1.772	0.0496719	0.0264277	0.0250268	0.0335422	0.337441	0.0776443	0.165174	0.0125098	0.0468269	0.0162794	0.0154501	0.0166362	0.320062	0.0991678	0.107541	0.0151917
-1.771	0.0497232	0.0261999	0.0250332	0.0334576	0.338354	0.0765128	0.165517	0.0128437	0.0470292	0.0163047	0.0153602	0.0169156	0.320433	0.0992896	0.105781	0.0153029
-1.77	0.0498252	0.0260453	0.0251661	0.0334072	0.339241	0.0754379	0.165887	0.0132616	0.0472171	0.0163365	0.0152248	0.017309	0.320772	0.0993883	0.10389	0.0153285
-1.769	0.0499202	0.0257775	0.0252959	0.0333904	0.340109	0.074384	0.166238	0.0137315	0.0473778	0.0163739	0.0151213	0.0175392	0.32112	0.0995223	0.101969	0.0153999
-1.768	0.0499508	0.025183	0.0254408	0.0333902	0.340951	0.0734986	0.166576	0.0142605	0.047542	0.0164029	0.0150879	0.0177629	0.321469	0.0996621	0.100092	0.0154788
-1.767	0.0499884	0.024887	0.0257743	0.0333781	0.341772	0.0724654	0.166934	0.0147266	0.0477336	0.0164332	0.0150584	0.017924	0.321782	0.0997981	0.0981343	0.015664
-1.766	0.0500568	0.0247868	0.0260319	0.0333771	0.342568	0.0715549	0.167253	0.015202	0.0479576	0.0164517	0.0150372	0.0179772	0.322078	0.099915	0.0962312	0.0158261
-1.765	0.0501481	0.0246362	0.0263337	0.0333605	0.343361	0.0706817	0.167612	0.0156087	0.0481961	0.0164761	0.0150068	0.0180141	0.322343	0.0999808	0.0941621	0.0160174
-1.764	0.0501908	0.0246398	0.0264817	0.0333286	0.344156	0.0698406	0.167933	0.0160917	0.048432	0.0165191	0.0149528	0.0180072	0.322557	0.100101	0.0922011	0.016247
-1.763	0.0502366	0.0245615	0.0265391	0.0333106	0.344908	0.0690805	0.168287	0.0165498	0.0486923	0.0165668	0.0148543	0.018087	0.322772	0.100197	0.0901568	0.0164903
-1.762	0.0502847	0.0244245	0.0265794	0.0332626	0.345662	0.0684471	0.168654	0.0169837	0.0489402	0.0166006	0.0147508	0.01821	0.323001	0.100289	0.0880837	0.0166717
-1.761	0.0503907	0.0243887	0.0266095	0.0332528	0.346366	0.0678712	0.169011	0.0173423	0.0491984	0.0166423	0.0146	0.0183774	0.323196	0.100405	0.086083	0.0168846
-1.76	0.0504843	0.0240545	0.0265052	0.0332583	0.347071	0.0671834	0.169321	0.0175634	0.0494404	0.0166788	0.0143883	0.0184037	0.323395	0.100493	0.0841541	0.0169951
-1.759	0.0506148	0.0240207	0.0265204	0.0332172	0.347788	0.0663986	0.169598	0.0179698	0.0497178	0.0167169	0.0142483	0.0183731	0.323582	0.100584	0.0822776	0.0170688
-1.758	0.0507588	0.0239107	0.0263796	0.0332253	0.348497	0.0654478	0.169882	0.0183097	0.0500166	0.0167602	0.014101	0.0183643	0.323752	0.100686	0.0804678	0.0170558
-1.757	0.0509631	0.0237391	0.026333	0.0332656	0.349182	0.0644381	0.17015	0.0184341	0.0503167	0.0168071	0.013963	0.0183968	0.323896	0.100759	0.0785954	0.0170746
-1.756	0.0511648	0.0235628	0.0262443	0.0333288	0.349876	0.0633639	0.170458	0.0182617	0.0506076	0.0168454	0.0138339	0.0184867	0.324016	0.100811	0.0767062	0.0171512
-1.755	0.0513231	0.0234098	0.0261595	0.0333627	0.350586	0.0624779	0.170741	0.0182257	0.0509287	0.016886	0.0137527	0.0185362	0.324126	0.100876	0.0748479	0.017159
-1.754	0.0514742	0.0234167	0.0261333	0.0333888	0.351235	0.0616259	0.171066	0.0180585	0.0512516	0.0169338	0.0137397	0.0185434	0.324225	0.100944	0.0730974	0.0170932
-1.753	0.0516359	0.0234984	0.02609	0.0334355	0.351847	0.060769	0.171369	0.0177669	0.0515278	0.0169727	0.0137779	0.0185603	0.324259	0.101014	0.0713341	0.0168964
-1.752	0.0518275	0.023621	0.0261275	0.0334318	0.352433	0.0600028	0.171591	0.0174203	0.0518531	0.0170176	0.0137353	0.0184058	0.324267	0.101084	0.0697209	0.0167123
-1.751	0.0519982	0.023985	0.0261002	0.0334362	0.353018	0.0592306	0.171816	0.0170657	0.0521853	0.0170527	0.0137399	0.0183027	0.324263	0.101132	0.0682145	0.0165623
-1.75	0.0521405	0.0244926	0.025971	0.0333887	0.353566	0.0585156	0.172007	0.0167671	0.0525299	0.0170721	0.013736	0.0182298	0.324266	0.101146	0.0667448	0.0164214
-1.749	0.0522809	0.0249696	0.0258008	0.0333864	0.35409	0.0577503	0.172181	0.0164796	0.0528969	0.0171023	0.0137183	0.0181523	0.324261	0.101116	0.065291	0.0163253
-1.748	0.0524057	0.0254288	0.0257718	0.0334257	0.354602	0.0570946	0.172365	0.0161752	0.0532476	0.0171397	0.0137357	0.0181247	0.324233	0.101052	0.0639242	0.0163005
-1.747	0.0524999	0.0257847	0.025783	0.0334757	0.355092	0.0562488	0.172527	0.0159044	0.0536165	0.0171681	0.0137557	0.0180767	0.324203	0.100992	0.0625897	0.016232
-1.746	0.052552	0.0261875	0.0257982	0.0335243	0.355554	0.0554748	0.172656	0.0156516	0.0540024	0.0171909	0.0137862	0.0180302	0.324165	0.100904	0.061398	0.0162106
-1.745	0.0526045	0.0263162	0.0258667	0.0336087	0.355978	0.0547399	0.172759	0.0155042	0.0544551	0.017202	0.0138181	0.0178939	0.324135	0.100778	0.0602926	0.0162126
-1.744	0.0527504	0.0263138	0.0258508	0.0336113	0.356374	0.0539153	0.172846	0.0154044	0.0548786	0.0172177	0.0138542	0.017813	0.324072	0.100633	0.0592772	0.0161577
-1.743	0.0529458	0.0263717	0.0258536	0.033623	0.356774	0.0531179	0.172879	0.0152636	0.0552727	0.0172057	0.0138751	0.0177567	0.324003	0.10048	0.058282	0.0161256
-1.742	0.0531036	0.0264759	0.0258885	0.0336163	0.357179	0.0522023	0.17284	0.0153015	0.0556723	0.0172075	0.0139498	0.0176574	0.32393	0.100337	0.0573972	0.0160822
-1.741	0.053341	0.0265522	0.0259166	0.0336204	0.357549	0.0514268	0.172811	0.0153852	0.056081	0.0172143	0.0139954	0.0175152	0.323824	0.100187	0.0566125	0.0160591
-1.74	0.0535954	0.0267504	0.0258455	0.0336126	0.357937	0.050627	0.172784	0.0153582	0.0564633	0.0172256	0.0139706	0.0173563	0.323688	0.100003	0.0559474	0.016106
-1.739	0.0538664	0.0270032	0.0257176	0.0335965	0.358264	0.0499508	0.172671	0.0152847	0.0568433	0.0172377	0.0139815	0.0171725	0.323539	0.0997526	0.0553107	0.0160799
-1.738	0.0541314	0.0272956	0.0255384	0.0335072	0.358569	0.0492337	0.172571	0.0152971	0.0572532	0.0172583	0.0140159	0.0169671	0.323391	0.0995109	0.0546629	0.0160101
-1.737	0.0543934	0.0275202	0.0252896	0.0334966	0.358856	0.0487011	0.172409	0.0152333	0.0576743	0.0172808	0.0140486	0.0168806	0.323223	0.0992576	0.0540934	0.0159133
-1.736	0.0546994	0.0278882	0.0249514	0.0334887	0.359093	0.0481738	0.17221	0.0150296	0.0580586	0.0173016	0.0140666	0.0168087	0.323058	0.0990154	0.0536759	0.0158189
-1.735	0.0549682	0.0280314	0.0246775	0.0334805	0.359359	0.047647	0.171955	0.0147156	0.0584067	0.017313	0.0140785	0.0166947	0.322881	0.0987321	0.0532226	0.0157259
-1.734	0.0552054	0.028488	0.0244278	0.0334171	0.35962	0.0471869	0.171684	0.0143569	0.0587858	0.0173183	0.0140749	0.0166004	0.322673	0.0984287	0.0528636	0.0156126
-1.733	0.0554548	0.0286665	0.0240247	0.0333512	0.359859	0.0468172	0.171408	0.0139949	0.0591671	0.0173501	0.0140562	0.0166211	0.322441	0.098078	0.0525	0.0155392
-1.732	0.055726	0.0285359	0.023811	0.0333054	0.360072	0.0465776	0.171088	0.0135952	0.0595768	0.0173688	0.0140679	0.0165429	0.322179	0.0977207	0.0522183	0.015485
-1.731	0.0559505	0.0282929	0.023636	0.0332383	0.360263	0.0463197	0.170776	0.0131968	0.0599931	0.0173931	0.0140806	0.0163319	0.321899	0.0973537	0.0519383	0.0154481
-1.73	0.0561913	0.0280361	0.0236351	0.0331991	0.360426	0.0462113	0.170409	0.0128029	0.0604351	0.0174025	0.0141308	0.0161704	0.321624	0.096976	0.0515591	0.0154117
-1.729	0.0564442	0.0280604	0.023644	0.0331875	0.360537	0.0460823	0.17006	0.0124184	0.0609033	0.0174192	0.0141785	0.0159865	0.321337	0.0965931	0.0513099	0.0153659
-1.728	0.0566768	0.0282308	0.0235073	0.0331447	0.360658	0.0458527	0.169676	0.0119637	0.0613951	0.0174389	0.014222	0.0158362	0.320998	0.0961834	0.051138	0.0153456
-1.727	0.056872	0.0286064	0.0235366	0.033107	0.360769	0.0455592	0.169227	0.0117392	0.061906	0.0174582	0.014276	0.0158305	0.32065	0.0957271	0.0509437	0.0153196
-1.726	0.057138	0.0292056	0.0235108	0.03308	0.360824	0.0451355	0.168813	0.0115511	0.0623792	0.0174587	0.0143347	0.0159394	0.320333	0.0952599	0.0507602	0.015325
-1.725	0.0574086	0.0296722	0.0236132	0.0330629	0.36087	0.0447036	0.168315	0.0112157	0.0628546	0.0174689	0.0143306	0.0160521	0.319999	0.0947745	0.0505993	0.0154702
-1.724	0.0576454	0.0303685	0.0236956	0.0330721	0.360888	0.044265	0.167804	0.0109604	0.0633494	0.0174626	0.0143568	0.0161658	0.319654	0.0942523	0.0503407	0.0157187
-1.723	0.0578741	0.0311754	0.0236082	0.0331346	0.360856	0.0439483	0.167302	0.0108468	0.0638022	0.0174628	0.0143758	0.0162726	0.319264	0.0937118	0.0500198	0.015946
-1.722	0.0581079	0.0316159	0.0236348	0.033163	0.36077	0.0436396	0.166785	0.0108651	0.064297	0.0174747	0.014381	0.0165461	0.318841	0.0931936	0.0496198	0.016106
-1.721	0.0583595	0.0320966	0.0234038	0.0331749	0.360655	0.043261	0.166205	0.0108533	0.064771	0.017477	0.0143476	0.0168513	0.318409	0.0926863	0.0492652	0.01626
-1.72	0.0585498	0.0324965	0.0231896	0.0331997	0.360501	0.0430607	0.165584	0.0107941	0.0652367	0.0174893	0.0142939	0.0170362	0.317986	0.0921899	0.0489414	0.016458
-1.719	0.0587683	0.0329353	0.023068	0.0332241	0.360326	0.043157	0.164976	0.011001	0.0656449	0.0174855	0.0141892	0.0171851	0.31752	0.0916327	0.0485412	0.0165358
-1.718	0.0589732	0.0334572	0.0229946	0.0332322	0.360149	0.0431807	0.164317	0.0113742	0.0660777	0.0174868	0.0141076	0.0173734	0.317021	0.0910482	0.0481676	0.0165325
-1.717	0.0591418	0.0338951	0.0230353	0.0332052	0.359974	0.0431601	0.163672	0.0115847	0.0665532	0.017468	0.0140603	0.0175473	0.316494	0.0905093	0.0477614	0.0165256
-1.716	0.0593465	0.0340696	0.0230692	0.0331764	0.359738	0.0432294	0.163033	0.0118842	0.0670025	0.0174408	0.0140307	0.0176703	0.315961	0.0899699	0.0473708	0.0165213
-1.715	0.0595734	0.0341654	0.023279	0.0331947	0.359497	0.0432586	0.16236	0.0121559	0.0674408	0.0174198	0.014025	0.0178089	0.315431	0.0894202	0.0469809	0.0165142
-1.714	0.0598098	0.034206	0.0233874	0.0331393	0.3592	0.0432588	0.16167	0.0124472	0.0678976	0.0174126	0.0140412	0.0179843	0.314834	0.0888736	0.046584	0.016549
-1.713	0.0600248	0.0340393	0.0235762	0.0330174	0.358845	0.0432761	0.160979	0.0125855	0.0683964	0.0173852	0.014071	0.0182307	0.314215	0.0883076	0.0461267	0.0164618
-1.712	0.0602311	0.0338277	0.023812	0.032914	0.35847	0.043243	0.160261	0.0128141	0.068919	0.0173494	0.0140914	0.0184851	0.313605	0.0877491	0.0457235	0.0164002
-1.711	0.0604218	0.0339847	0.0240476	0.0328145	0.358019	0.0430923	0.159557	0.0129287	0.0694027	0.0173273	0.0140862	0.0187485	0.312979	0.0871819	0.0452575	0.0163866
-1.71	0.0606692	0.0341813	0.0243119	0.0327533	0.357519	0.042975	0.158881	0.0129197	0.0698743	0.0173043	0.0141271	0.018964	0.312315	0.086654	0.0447989	0.0162485
-1.709	0.0609361	0.0343194	0.0243716	0.0326955	0.356997	0.0428315	0.158186	0.0127919	0.0703275	0.0172944	0.0141369	0.0192462	0.311647	0.0861111	0.044418	0.0161299
-1.708	0.0611575	0.034227	0.0244944	0.0326654	0.356474	0.042474	0.15745	0.012743	0.070757	0.0172782	0.0141331	0.0194621	0.310952	0.0855805	0.0438757	0.0160635
-1.707	0.0613967	0.0343266	0.0245711	0.0325769	0.355911	0.0419509	0.156671	0.0126818	0.0711798	0.0172642	0.0141588	0.0197162	0.310234	0.085061	0.0433964	0.0159369
-1.706	0.0615875	0.034167	0.024689	0.0325482	0.355347	0.041496	0.155969	0.0126168	0.0715924	0.0172587	0.0141421	0.0199803	0.309485	0.0845471	0.0429492	0.0157776
-1.705	0.0617856	0.0341463	0.0248268	0.0325614	0.354751	0.0409939	0.155256	0.0125925	0.0719796	0.0172539	0.0141455	0.020105	0.308755	0.0840182	0.0423974	0.0156437
-1.704	0.0619489	0.0340363	0.0250219	0.0325747	0.354176	0.0403881	0.154538	0.0125948	0.0723774	0.0172359	0.0141755	0.0201441	0.308005	0.083539	0.0417299	0.0155557
-1.703	0.0620748	0.0340141	0.0253856	0.0325948	0.35358	0.0399347	0.153797	0.0126754	0.072775	0.0172203	0.0141977	0.0201082	0.307268	0.0830601	0.0411707	0.0155322
-1.702	0.0622129	0.0341655	0.0257032	0.0326157	0.3529	0.0395777	0.153086	0.0126725	0.0731688	0.017202	0.0141858	0.0201059	0.3065	0.0825953	0.0405736	0.0154882
-1.701	0.0623704	0.0342641	0.0259334	0.0326119	0.352259	0.0392946	0.15235	0.0127272	0.0735641	0.0171901	0.0141479	0.0201255	0.305691	0.0821365	0.0400328	0.0154545
-1.7	0.0625346	0.0342805	0.0261274	0.0325976	0.351599	0.0390563	0.151588	0.0127178	0.0739789	0.0171844	0.0140948	0.0201059	0.304881	0.0816741	0.0394362	0.0154529
-1.699	0.0627173	0.0345356	0.0263962	0.0325677	0.350887	0.0389721	0.150814	0.0125991	0.074394	0.0171677	0.0140532	0.0200355	0.304076	0.0812475	0.0389004	0.01553
-1.698	0.0628796	0.0346084	0.0267604	0.0325313	0.350183	0.0390714	0.150082	0.0124409	0.0748154	0.0171674	0.0140204	0.0199266	0.303271	0.0807871	0.0382823	0.0155495
-1.697	0.0630836	0.0344592	0.027153	0.0324666	0.349376	0.0389917	0.149397	0.0122959	0.0751823	0.0171764	0.0139144	0.0197429	0.302469	0.0803498	0.0376443	0.0156352
-1.696	0.0632781	0.0343555	0.0276207	0.0323788	0.348572	0.0389214	0.148726	0.0123512	0.0755776	0.0171744	0.0137903	0.0195682	0.30163	0.0799412	0.0370277	0.0157488
-1.695	0.0634788	0.034487	0.0280802	0.032287	0.347757	0.038862	0.148053	0.0125063	0.0759669	0.017184	0.0136848	0.0194435	0.300737	0.0795614	0.0363588	0.0157643
-1.694	0.063708	0.0347054	0.0286221	0.0322371	0.346931	0.0387995	0.147392	0.0127104	0.0763386	0.0171906	0.0136241	0.0191663	0.299837	0.0791608	0.0357542	0.0157422
-1.693	0.0639241	0.0350224	0.0291808	0.0321795	0.346119	0.0388591	0.146741	0.0127976	0.0766975	0.0171857	0.0136312	0.0189061	0.298969	0.0787966	0.0351133	0.0157394
-1.692	0.0640939	0.0352546	0.0296301	0.0321609	0.345288	0.0389472	0.146127	0.0129312	0.0770609	0.0171678	0.0136105	0.0186971	0.298107	0.0784126	0.0345545	0.0156905
-1.691	0.0642755	0.0352191	0.0300598	0.0321522	0.344424	0.0389764	0.14557	0.0130578	0.0774071	0.0171738	0.0135389	0.0185352	0.297233	0.0780173	0.0340297	0.0156338
-1.69	0.0644522	0.0350909	0.0305223	0.0320976	0.34345	0.039006	0.145017	0.0131642	0.0777192	0.0171952	0.0134965	0.0182725	0.296346	0.0776134	0.033528	0.0156236
-1.689	0.0646253	0.0350621	0.0310149	0.0320473	0.342446	0.0392049	0.144446	0.0132695	0.0780222	0.017214	0.0134693	0.0180472	0.295465	0.0772689	0.0330195	0.0156211
-1.688	0.0647525	0.034629	0.0315519	0.0319862	0.341436	0.0393652	0.14389	0.0135751	0.0783262	0.0172212	0.0134047	0.0178183	0.294594	0.0769376	0.0325121	0.0156568
-1.687	0.0649477	0.0343154	0.0318454	0.0319302	0.340419	0.0394801	0.143307	0.0138427	0.0786346	0.0172268	0.0133591	0.017669	0.293701	0.0765864	0.0321556	0.0157412
-1.686	0.0651066	0.0341416	0.0319911	0.0318956	0.339403	0.0396696	0.142737	0.0140885	0.0789187	0.017228	0.0133167	0.0175191	0.292779	0.0762438	0.0317396	0.0157846
-1.685	0.065264	0.0338542	0.0322216	0.0318509	0.338412	0.0398493	0.142182	0.0143454	0.0791689	0.01723	0.0132701	0.0174103	0.29183	0.0759281	0.0314304	0.015742
-1.684	0.0654054	0.0335609	0.0324621	0.0317855	0.33743	0.0401598	0.141602	0.0145499	0.0794264	0.0172295	0.0132207	0.0172629	0.290838	0.0756142	0.0311406	0.015708
-1.683	0.0655391	0.0327218	0.0327362	0.0316827	0.336427	0.0404118	0.141004	0.0147832	0.0797	0.0172321	0.013169	0.0171905	0.289861	0.0752881	0.0308937	0.015591
-1.682	0.0656753	0.0318859	0.0330159	0.0315907	0.335359	0.0405185	0.140435	0.0148598	0.0799762	0.0172493	0.013136	0.0170514	0.288876	0.0749317	0.0308756	0.0155797
-1.681	0.0658325	0.031385	0.0332175	0.0315648	0.334317	0.0406269	0.139866	0.0149998	0.0802266	0.0172531	0.0131326	0.0169164	0.28788	0.074577	0.0307511	0.0155058
-1.68	0.0659993	0.0311263	0.0333548	0.0315502	0.33326	0.0407594	0.139306	0.0151406	0.0805096	0.0172355	0.0131571	0.0167967	0.286902	0.0742304	0.0306802	0.0154144
-1.679	0.0661401	0.0313064	0.0336565	0.0314928	0.332179	0.0408848	0.138718	0.0152905	0.0807985	0.01723	0.013178	0.01676	0.285912	0.0738832	0.0307363	0.0152899
-1.678	0.0663041	0.0315043	0.0339505	0.0313872	0.331097	0.0411148	0.138142	0.0154054	0.0810698	0.0172406	0.0132032	0.0167029	0.284918	0.0735322	0.0307879	0.0151213
-1.677	0.0664267	0.0317013	0.0342337	0.0312796	0.329945	0.0412421	0.13758	0.0155507	0.0813446	0.0172291	0.0132377	0.016636	0.283909	0.0731818	0.0307991	0.0148942
-1.676	0.0665835	0.0319738	0.0345845	0.0311698	0.328776	0.0414164	0.137008	0.0156833	0.0815856	0.0172188	0.0132799	0.016655	0.282868	0.0728629	0.0308732	0.01478
-1.675	0.0666971	0.0321585	0.0349644	0.0310816	0.32758	0.0416681	0.136431	0.0158799	0.0818297	0.0172197	0.0133107	0.016696	0.281811	0.0725472	0.0309436	0.0146886
-1.674	0.066816	0.0324447	0.0353134	0.0309958	0.326366	0.0420417	0.13588	0.0161067	0.0820672	0.0172135	0.0133568	0.0167108	0.280749	0.0722263	0.0310447	0.0145578
-1.673	0.0668584	0.0325441	0.0355846	0.030907	0.325164	0.0424816	0.135329	0.0161831	0.0823276	0.0172036	0.0134144	0.0167455	0.279711	0.071893	0.0310471	0.0145569
-1.672	0.0669102	0.0326369	0.0358562	0.0308236	0.323957	0.0429851	0.13476	0.0162623	0.0825642	0.0172015	0.0134994	0.0168193	0.27863	0.0715557	0.0310997	0.0145878
-1.671	0.066929	0.0329352	0.03589	0.0307671	0.322747	0.0434224	0.134214	0.0163717	0.082785	0.0171968	0.0135925	0.0168598	0.277577	0.071194	0.0312124	0.0145953
-1.67	0.066946	0.0331265	0.0358708	0.030705	0.321544	0.0436221	0.133621	0.01669	0.0830128	0.0171983	0.0137334	0.0169145	0.276525	0.0708219	0.0313055	0.0147141
-1.669	0.0669876	0.0334194	0.0360241	0.0306534	0.320312	0.0438157	0.132985	0.0170133	0.0832399	0.0171958	0.013881	0.0169121	0.275441	0.0704365	0.0313428	0.0148171
-1.668	0.0669966	0.0338884	0.0362268	0.0305921	0.319021	0.0440969	0.13231	0.0172377	0.0834694	0.0172063	0.0140145	0.0169921	0.274365	0.0700522	0.0312898	0.0148576
-1.667	0.0670115	0.0340667	0.0364206	0.030468	0.317701	0.0443468	0.131621	0.017301	0.0837089	0.0172191	0.014202	0.0171735	0.273253	0.0696691	0.0313575	0.014962
-1.666	0.0670275	0.0342803	0.0364805	0.0303051	0.316457	0.0447179	0.130923	0.0174934	0.0839383	0.0172367	0.0144099	0.017242	0.272158	0.0692788	0.0314942	0.0151481
-1.665	0.0670739	0.0341154	0.036703	0.0301975	0.315179	0.0450934	0.130245	0.017708	0.0841512	0.0172564	0.0146127	0.0172898	0.271056	0.0688835	0.0315574	0.0154027
-1.664	0.0670821	0.0341771	0.0369287	0.030145	0.313912	0.0456304	0.12956	0.0179187	0.0843431	0.0172752	0.0148212	0.0173196	0.269931	0.068485	0.03167	0.015683
-1.663	0.0670937	0.0342069	0.0371036	0.0300469	0.312616	0.046121	0.128834	0.0181232	0.0845166	0.0172907	0.0150194	0.0173454	0.268788	0.0680599	0.0317901	0.0159767
-1.662	0.0670955	0.0342826	0.0372523	0.0299406	0.311294	0.0465628	0.128113	0.0182666	0.0846824	0.0173195	0.0152119	0.0173877	0.267637	0.0676034	0.031925	0.0161395
-1.661	0.0671583	0.0345726	0.0373795	0.0297956	0.309995	0.0472845	0.127357	0.0184593	0.0848679	0.0173554	0.0154264	0.0172774	0.266452	0.0671685	0.0320724	0.0163123
-1.66	0.067207	0.0346993	0.037336	0.0296618	0.30864	0.0479726	0.12656	0.0187333	0.0850343	0.0173788	0.0156063	0.0171492	0.265288	0.0666738	0.0321797	0.0164878
-1.659	0.0671374	0.0344451	0.0373653	0.0295992	0.30724	0.0487726	0.125843	0.0190229	0.0852096	0.0174025	0.0157888	0.0170314	0.264102	0.0661872	0.0324433	0.0166826
-1.658	0.0670527	0.0339201	0.0372943	0.0295912	0.305851	0.0496342	0.125095	0.01928	0.0854098	0.0174178	0.0159795	0.0168877	0.262908	0.0656821	0.032722	0.0168749
-1.657	0.066982	0.0334636	0.0371962	0.0295639	0.304409	0.050449	0.124335	0.0193795	0.0856018	0.0174151	0.0161291	0.0168093	0.2617	0.0651634	0.0328987	0.0169999
-1.656	0.0669442	0.0327304	0.0370901	0.0295487	0.302908	0.0513691	0.12353	0.0195164	0.0857848	0.0174083	0.0162852	0.0167959	0.260486	0.0646325	0.0330218	0.0170435
-1.655	0.0669152	0.0317777	0.0370038	0.0295254	0.301424	0.0522692	0.122677	0.0196304	0.0859821	0.0174142	0.0164369	0.0168361	0.259231	0.0641092	0.0331473	0.0171424
-1.654	0.0668777	0.031082	0.036827	0.0295056	0.299917	0.0532932	0.121766	0.0198029	0.086148	0.0174334	0.0165132	0.0169073	0.25799	0.0635733	0.0332526	0.0172123
-1.653	0.0668574	0.0307725	0.0365776	0.0295073	0.298403	0.0543425	0.120904	0.019953	0.0863248	0.0174205	0.0165889	0.0169491	0.256739	0.0630154	0.0333741	0.0173035
-1.652	0.0668427	0.0307105	0.0364446	0.0295605	0.296889	0.0553555	0.120033	0.0200299	0.0865253	0.0174144	0.0166518	0.0169814	0.255466	0.0624435	0.0333848	0.0173983
-1.651	0.066847	0.0305516	0.0360705	0.0296231	0.295381	0.0562189	0.11916	0.0199704	0.0867518	0.0174021	0.0166486	0.017039	0.254219	0.0618821	0.033551	0.0173782
-1.65	0.0668112	0.0303405	0.0357636	0.0296663	0.293847	0.0570702	0.118249	0.0200375	0.0869272	0.0173812	0.0166479	0.0170832	0.25297	0.0613505	0.0337112	0.0173074
-1.649	0.0667926	0.0301249	0.0354663	0.0297288	0.292285	0.0577631	0.117306	0.0201279	0.0870927	0.0173648	0.0166816	0.0171783	0.251676	0.0607757	0.0338808	0.0171714
-1.648	0.0667504	0.0301067	0.03522	0.0297493	0.290804	0.0585832	0.116327	0.020264	0.087238	0.0173653	0.0167423	0.017305	0.25041	0.0601832	0.034022	0.01711
-1.647	0.0667092	0.0301395	0.0348036	0.0297817	0.289362	0.0592063	0.115295	0.0202691	0.0873912	0.0173506	0.0168221	0.0174147	0.24915	0.0595997	0.0340741	0.0170528
-1.646	0.0666618	0.0304664	0.0344084	0.0298028	0.287916	0.0598524	0.114271	0.0202314	0.0875356	0.0173571	0.0168735	0.0175322	0.247887	0.0590224	0.0341627	0.0169989
-1.645	0.0666475	0.0305556	0.0340202	0.0297966	0.286445	0.0602487	0.113238	0.0201209	0.0876594	0.0173544	0.0169205	0.0177112	0.246625	0.0584322	0.0341764	0.0167803
-1.644	0.0665963	0.0305452	0.0333921	0.0297572	0.284969	0.0605037	0.112175	0.0200031	0.0877745	0.0173556	0.0169174	0.017968	0.24538	0.0578196	0.0342019	0.016604
-1.643	0.0664761	0.0305275	0.0328368	0.0297496	0.283488	0.060715	0.11115	0.0198588	0.0879432	0.0173646	0.0169264	0.0182193	0.244126	0.0572237	0.0341976	0.0163263
-1.642	0.06633	0.0308533	0.0322343	0.0297384	0.281957	0.0609192	0.110102	0.0196404	0.0881122	0.0173625	0.0169796	0.0186113	0.242844	0.0566435	0.0342236	0.0160273
-1.641	0.0662204	0.0308629	0.0316707	0.0296803	0.280513	0.0612114	0.109107	0.01933	0.0882992	0.017372	0.0170036	0.0190064	0.241571	0.0560638	0.0342251	0.0158023
-1.64	0.0660479	0.0310351	0.031052	0.0295856	0.279048	0.0614536	0.108116	0.0189944	0.0884886	0.017377	0.0169979	0.0192964	0.240293	0.0554719	0.0342917	0.0154975
-1.639	0.065887	0.0310492	0.0306249	0.0295331	0.277579	0.0614317	0.107125	0.0187221	0.088694	0.0173694	0.0170252	0.0195974	0.239024	0.0549156	0.0343477	0.0151282
-1.638	0.0656953	0.0312042	0.0301925	0.0295093	0.276126	0.0614545	0.106121	0.0184746	0.0888871	0.0173485	0.0170335	0.019786	0.237755	0.0543773	0.0343301	0.0147849
-1.637	0.0655803	0.0315555	0.0297695	0.0294938	0.274679	0.0615531	0.10511	0.0183202	0.0890705	0.0173169	0.0170307	0.0200062	0.236479	0.0538422	0.0341706	0.0144863
-1.636	0.0654659	0.0317214	0.0294485	0.0294642	0.273264	0.0617386	0.104151	0.0181338	0.0892725	0.0172912	0.0170226	0.020245	0.235221	0.0532911	0.0340585	0.0142348
-1.635	0.0653523	0.0316098	0.0291124	0.0294462	0.271825	0.0618995	0.103126	0.0179894	0.0894485	0.0172566	0.016996	0.0203606	0.233957	0.0527468	0.0338752	0.0140564
-1.634	0.0652174	0.0315449	0.0288679	0.0294168	0.270359	0.0620433	0.102103	0.017955	0.0895736	0.017238	0.0169666	0.0204377	0.232663	0.052224	0.0338046	0.013868
-1.633	0.065138	0.0313922	0.0285922	0.0293846	0.268947	0.0623799	0.101076	0.0180061	0.0897126	0.0171911	0.0169022	0.020463	0.231361	0.0516853	0.0337418	0.0137008
-1.632	0.0650562	0.0312387	0.0282952	0.0293834	0.267552	0.0627699	0.100094	0.0180333	0.0899046	0.0171493	0.0168209	0.0204259	0.230035	0.051161	0.0337556	0.013526
-1.631	0.0649985	0.0309886	0.0281953	0.0294236	0.266104	0.0631783	0.0991626	0.0180889	0.0900883	0.0171036	0.016738	0.020392	0.228717	0.0506485	0.0337963	0.0133727
-1.63	0.0649165	0.030829	0.0280803	0.0294215	0.264646	0.0636332	0.0982222	0.0181579	0.090276	0.0170605	0.0166967	0.020389	0.227419	0.0501399	0.0338022	0.0132767
-1.629	0.0648649	0.0305861	0.0279644	0.0294838	0.263214	0.0641103	0.0972958	0.0181582	0.0904718	0.0170174	0.0166388	0.020319	0.226146	0.049639	0.0337948	0.0132449
-1.628	0.0647364	0.030449	0.0278227	0.0295128	0.261793	0.064552	0.0964428	0.01812	0.090668	0.0169682	0.0165203	0.0203006	0.224888	0.0491385	0.0337468	0.0132275
-1.627	0.0646594	0.0301464	0.0277804	0.0295071	0.260291	0.0648631	0.0955921	0.0180144	0.0908358	0.0169107	0.0164026	0.0202523	0.223587	0.0486376	0.0337182	0.013261
-1.626	0.0645341	0.0298776	0.0278539	0.0295181	0.258797	0.0652299	0.0948359	0.0178871	0.0910239	0.0168417	0.0162585	0.0201368	0.222285	0.0482047	0.0336188	0.0133231
-1.625	0.064431	0.0297572	0.0278534	0.0295468	0.257293	0.065652	0.0941052	0.017892	0.0911953	0.0167623	0.016146	0.020137	0.220978	0.0477754	0.033433	0.0132973
-1.624	0.06431	0.0297041	0.0278165	0.0295244	0.255786	0.0659926	0.0933532	0.0176357	0.0913643	0.0166846	0.0160061	0.0200445	0.21968	0.0473546	0.0333776	0.0132442
-1.623	0.0642094	0.0295041	0.0278264	0.0295134	0.254317	0.0662395	0.0926672	0.0174731	0.0915286	0.0166134	0.0157996	0.019959	0.218359	0.0469455	0.0332874	0.0132568
-1.622	0.0640658	0.0294766	0.0277097	0.0295684	0.252855	0.0665703	0.0919779	0.0173269	0.0916575	0.016544	0.0155948	0.0198047	0.217048	0.0465918	0.0332226	0.0131683
-1.621	0.0639785	0.029489	0.0274764	0.0296339	0.251458	0.0668116	0.0913087	0.0170708	0.0917439	0.0164655	0.0153841	0.0197383	0.215725	0.0462574	0.0331712	0.0132457
-1.62	0.0639406	0.0292859	0.0272611	0.0296668	0.250065	0.0669741	0.0906669	0.0167665	0.0918575	0.0164053	0.0151464	0.0196847	0.214428	0.0459031	0.0330794	0.0133312
-1.619	0.0638928	0.0294198	0.0270432	0.0296738	0.248666	0.0671272	0.0901274	0.0165003	0.0919538	0.016355	0.0149711	0.0195219	0.213142	0.0456209	0.0329727	0.0133913
-1.618	0.0638362	0.0295999	0.0269008	0.029709	0.247308	0.0673273	0.089635	0.0162231	0.0920398	0.0162917	0.0147868	0.0194476	0.211857	0.0453419	0.0327943	0.0132981
-1.617	0.0637305	0.0298393	0.0269061	0.0297683	0.245948	0.0678499	0.0891667	0.0161398	0.0921403	0.0162384	0.014612	0.0193576	0.210599	0.0450947	0.0327244	0.0132368
-1.616	0.0635754	0.0297494	0.0269442	0.0298596	0.244565	0.0681789	0.0887106	0.0160832	0.0922365	0.0161951	0.0144288	0.019187	0.209331	0.0448134	0.0325709	0.0132209
-1.615	0.063478	0.0294289	0.0270614	0.0299134	0.24316	0.0684982	0.0882331	0.0160532	0.0922826	0.0161476	0.0142701	0.0190011	0.208079	0.0445787	0.0325244	0.0131688
-1.614	0.0633571	0.0291832	0.0272006	0.0299593	0.241757	0.0686375	0.0878546	0.0159675	0.092331	0.0160935	0.0141464	0.0188105	0.206837	0.0443578	0.0324517	0.0130973
-1.613	0.0631667	0.0290791	0.0272341	0.0300086	0.240355	0.0688364	0.0874989	0.016026	0.0924373	0.0160425	0.0139697	0.0185679	0.205584	0.0441712	0.0323718	0.0129724
-1.612	0.0629899	0.0291532	0.0274536	0.0300634	0.238958	0.0692767	0.0871451	0.0161364	0.0925283	0.0159816	0.0137691	0.018366	0.204309	0.0439957	0.0322703	0.0128774
-1.611	0.0628436	0.0291083	0.0276467	0.0300994	0.237535	0.0695582	0.0868485	0.0162901	0.0926055	0.0159175	0.0135708	0.0180836	0.20303	0.0438448	0.0320668	0.0127649
-1.61	0.0626911	0.0289368	0.0278381	0.0301344	0.236125	0.0697313	0.0866008	0.0166083	0.0926521	0.015839	0.0134275	0.0179111	0.201796	0.0437115	0.0319614	0.0126777
-1.609	0.0625614	0.0284243	0.0279854	0.0302106	0.234679	0.0698141	0.0863951	0.0169847	0.0927318	0.015773	0.0133121	0.0178162	0.200542	0.0435962	0.0319094	0.0126509
-1.608	0.0624075	0.0280372	0.0283613	0.0302511	0.23324	0.0699413	0.0861531	0.01745	0.092801	0.015704	0.0132067	0.017695	0.199297	0.0434999	0.0319099	0.0126657
-1.607	0.0621782	0.0278098	0.0287251	0.0303296	0.231855	0.0702056	0.0859573	0.0179425	0.0928425	0.0156417	0.0130862	0.0176205	0.198039	0.043401	0.0318623	0.0127141
-1.606	0.0620248	0.0275542	0.028923	0.0304244	0.230495	0.0703823	0.0857801	0.0183134	0.0929003	0.0155839	0.0129755	0.0175993	0.196777	0.0433121	0.0318145	0.0129082
-1.605	0.0619081	0.0278228	0.0290674	0.0305342	0.229111	0.070595	0.0856294	0.0185712	0.0929359	0.0155278	0.0129019	0.0177109	0.195511	0.0432446	0.0317916	0.0130466
-1.604	0.0617406	0.028374	0.0292327	0.0306959	0.227764	0.0709015	0.0854411	0.0186972	0.0929639	0.0154613	0.0128776	0.0177829	0.194241	0.0432047	0.0318495	0.0131603
-1.603	0.0615757	0.0290577	0.0295901	0.0308359	0.226367	0.0711059	0.0852392	0.0187171	0.0929982	0.0153909	0.0128181	0.0177405	0.192966	0.0431784	0.0319275	0.0133753
-1.602	0.0613786	0.0295157	0.0300304	0.0309757	0.225004	0.0714618	0.0850752	0.0187029	0.093006	0.0153418	0.0127276	0.0177191	0.191688	0.04314	0.032135	0.0135368
-1.601	0.0612109	0.0299585	0.0305008	0.0311534	0.2237	0.0716083	0.0848744	0.0185721	0.0930292	0.0152804	0.0126276	0.0176472	0.190413	0.0430862	0.0324795	0.013701
-1.6	0.0610726	0.0304575	0.030829	0.0313482	0.222332	0.0717239	0.0846287	0.0182982	0.0930798	0.0152181	0.0125348	0.0175329	0.189166	0.0430456	0.0328188	0.0138667
-1.599	0.0609445	0.0309933	0.0313002	0.0315525	0.220988	0.071934	0.0843788	0.0180949	0.0930852	0.015164	0.0124901	0.017316	0.187889	0.0430003	0.0331318	0.0139851
-1.598	0.060812	0.0316267	0.0317687	0.0317608	0.219674	0.0722435	0.084144	0.0179641	0.0930811	0.0151349	0.0124586	0.0171994	0.186583	0.0429968	0.0334492	0.0141699
-1.597	0.0606815	0.0319396	0.0323266	0.0319748	0.218358	0.0726157	0.0838852	0.0177946	0.0931394	0.0150955	0.0124306	0.0169979	0.185286	0.0429631	0.0336987	0.0144654
-1.596	0.0606166	0.0323781	0.0329506	0.0321631	0.217052	0.0730295	0.0836032	0.0175479	0.093201	0.0150434	0.0123746	0.0168119	0.183975	0.0429463	0.0339706	0.014586
-1.595	0.060567	0.0328498	0.0334998	0.0323891	0.215727	0.0733764	0.0833434	0.0171627	0.0932538	0.0150053	0.0123009	0.0166799	0.182678	0.0429024	0.034236	0.0147232
-1.594	0.0605262	0.033514	0.0340199	0.032594	0.214403	0.0738685	0.0831273	0.0168017	0.0933449	0.0149757	0.0122762	0.0165303	0.181414	0.0428599	0.0344797	0.0148353
-1.593	0.0604814	0.0341143	0.0345308	0.0327817	0.213153	0.0744627	0.0829345	0.0163634	0.0934548	0.0149509	0.0123134	0.0165135	0.180181	0.0428155	0.0348208	0.0149455
-1.592	0.0604885	0.0343484	0.0349629	0.0329463	0.21188	0.0750167	0.0827229	0.015826	0.0935506	0.0149278	0.0122748	0.0164556	0.178953	0.042779	0.0350621	0.0149782
-1.591	0.0604589	0.0345469	0.0355366	0.0330925	0.210592	0.0754454	0.0825162	0.0153022	0.0936584	0.0148825	0.0122714	0.016415	0.177702	0.0427513	0.0352667	0.0150558
-1.59	0.0603822	0.0344512	0.0360595	0.0332744	0.209322	0.0758682	0.0822894	0.0149603	0.0937316	0.014845	0.0122866	0.0162436	0.176428	0.042689	0.0354855	0.0151218
-1.589	0.0603426	0.0345978	0.036417	0.0334778	0.208115	0.0762382	0.0820182	0.0145913	0.0938331	0.0148106	0.0122793	0.0160396	0.175183	0.0426482	0.0357612	0.0150789
-1.588	0.0603445	0.035145	0.0367691	0.0337101	0.206882	0.076511	0.0817432	0.0142122	0.0939231	0.0147879	0.0123057	0.0158879	0.17393	0.0426178	0.036001	0.0149926
-1.587	0.0603613	0.0353023	0.0370067	0.0339528	0.205694	0.0769614	0.0814993	0.0140025	0.0940237	0.0147588	0.012377	0.0156895	0.172682	0.042582	0.0361884	0.0149496
-1.586	0.0604155	0.0353947	0.0373056	0.0341941	0.204508	0.0774741	0.0811928	0.0139534	0.0941404	0.0147422	0.0124711	0.0155076	0.171408	0.0425248	0.0363583	0.0149018
-1.585	0.0604561	0.0354902	0.0375948	0.03447	0.203307	0.0779337	0.0809606	0.0139551	0.0942678	0.014716	0.0125352	0.0154831	0.170161	0.0424754	0.0364842	0.0148149
-1.584	0.0604725	0.0356665	0.0381145	0.0347271	0.202075	0.0783422	0.0807402	0.0140868	0.0943966	0.0146936	0.0126168	0.0154797	0.168904	0.0424379	0.0366702	0.0147525
-1.583	0.0604819	0.035855	0.0384048	0.0349841	0.200827	0.0787784	0.0804965	0.0145081	0.0945509	0.0146691	0.0126576	0.0153178	0.167649	0.0424115	0.0367719	0.0147498
-1.582	0.0605686	0.0361088	0.0385878	0.0352643	0.199582	0.0790966	0.0802467	0.0148793	0.0946908	0.014641	0.0127072	0.01509	0.166431	0.0423726	0.0368907	0.0147595
-1.581	0.0606533	0.0363952	0.0388107	0.0355411	0.198391	0.0793214	0.0799704	0.0153193	0.0948132	0.0146106	0.0127836	0.0148951	0.16521	0.0423501	0.0369749	0.0148658
-1.58	0.0607085	0.0367501	0.0390318	0.0358537	0.19718	0.079557	0.079723	0.0158364	0.0949447	0.0145821	0.0128472	0.0146902	0.164012	0.0423254	0.037095	0.0150054
-1.579	0.0607417	0.0373511	0.0392315	0.0361807	0.196014	0.0797205	0.0794066	0.016397	0.0951287	0.0145781	0.0128714	0.014583	0.162817	0.0423263	0.0370447	0.0151374
-1.578	0.0607984	0.0379677	0.0393378	0.0365418	0.194905	0.080051	0.0790918	0.0168115	0.0952995	0.0145808	0.0129247	0.0146018	0.161642	0.0423066	0.0371381	0.0152359
-1.577	0.0608927	0.0382862	0.0395096	0.0368828	0.193814	0.0805129	0.0788313	0.0170691	0.0954708	0.0145846	0.0129994	0.0145801	0.160437	0.0422862	0.037116	0.0154173
-1.576	0.0609855	0.0384962	0.0396134	0.0372237	0.19276	0.0808565	0.0785758	0.0171748	0.0956639	0.0145831	0.0130516	0.0146191	0.159225	0.0422843	0.037077	0.0155624
-1.575	0.0610973	0.0389026	0.0396829	0.037583	0.191658	0.0811565	0.0784077	0.0172429	0.0958491	0.0145868	0.0131121	0.0147287	0.158006	0.0422766	0.0368878	0.0157691
-1.574	0.0612494	0.0392077	0.0398924	0.0379341	0.190559	0.0814459	0.0781904	0.017514	0.0960498	0.0145932	0.0132002	0.0148435	0.156826	0.0422829	0.0366916	0.015941
-1.573	0.0613688	0.0392331	0.0401074	0.0382698	0.189456	0.0816176	0.077989	0.0177202	0.096248	0.0145855	0.0132901	0.0149254	0.155631	0.0422608	0.0364208	0.0160392
-1.572	0.0615456	0.0395319	0.0403518	0.0385934	0.18837	0.0817569	0.0777809	0.018046	0.0964298	0.0145903	0.0133999	0.0150635	0.154454	0.0422523	0.0361014	0.0160666
-1.571	0.0617786	0.0398524	0.0405888	0.0389536	0.187285	0.081999	0.0775927	0.0183209	0.0965764	0.0145914	0.0134999	0.0152102	0.153238	0.0422451	0.0357889	0.0161329
-1.57	0.0619821	0.0398098	0.0406831	0.0393687	0.186185	0.082166	0.0773908	0.0185117	0.0967268	0.0145982	0.0135897	0.0153654	0.152021	0.0422426	0.0354364	0.0160851
-1.569	0.0622025	0.0396771	0.0407623	0.0397848	0.185067	0.0822568	0.0771943	0.0186765	0.0969113	0.0146175	0.0136507	0.0154532	0.150812	0.0422419	0.0351176	0.016027
-1.568	0.0624346	0.0393622	0.0408292	0.0401519	0.183952	0.0822793	0.0770302	0.0188304	0.0970961	0.0146239	0.0136526	0.0156139	0.149619	0.0422903	0.0348311	0.0160724
-1.567	0.062685	0.0390837	0.0409816	0.0405207	0.182852	0.0823135	0.0768551	0.0190622	0.0972881	0.014626	0.0136065	0.0159521	0.148413	0.0423479	0.0345066	0.0160335
-1.566	0.0630015	0.0388498	0.0409307	0.0408969	0.181784	0.082354	0.076656	0.0193037	0.0974937	0.0146256	0.0135755	0.0162181	0.147239	0.0423836	0.0342002	0.0158542
-1.565	0.0632906	0.0385551	0.0406561	0.0412992	0.18073	0.0824167	0.0764539	0.0194567	0.0976888	0.0146243	0.0135845	0.016462	0.146078	0.0424274	0.0338814	0.015652
-1.564	0.0636445	0.0385205	0.0403848	0.0416822	0.179714	0.0824569	0.0762799	0.0196611	0.0978321	0.0146089	0.0136062	0.0167514	0.144927	0.0424768	0.0335814	0.0156726
-1.563	0.0639475	0.0380367	0.0402167	0.0420379	0.178691	0.0824812	0.0761384	0.0197304	0.0980092	0.0146023	0.0136583	0.0171419	0.143798	0.0425707	0.0332644	0.0157193
-1.562	0.0642561	0.0374525	0.039998	0.0423684	0.177678	0.0823482	0.0760263	0.0198016	0.0981363	0.0145936	0.0137756	0.0175335	0.142651	0.0426245	0.0330066	0.0157405
-1.561	0.0646123	0.0366884	0.0397988	0.0427383	0.176644	0.0821235	0.0759347	0.0199767	0.0982609	0.0145866	0.0138765	0.0178278	0.141508	0.0427185	0.0328005	0.0158822
-1.56	0.0649721	0.0359704	0.0396446	0.0431228	0.175588	0.0818026	0.0758838	0.0199438	0.0983787	0.0145764	0.0139632	0.0179945	0.140357	0.042808	0.0326343	0.0160045
-1.559	0.065346	0.0352338	0.0393894	0.0435043	0.174581	0.0813776	0.0758247	0.019908	0.0985079	0.0145757	0.0140735	0.0181804	0.139182	0.0428816	0.0325688	0.016117
-1.558	0.0657485	0.0343874	0.0391553	0.0438843	0.173619	0.080867	0.0757694	0.0198786	0.0986601	0.0145769	0.0141778	0.0184493	0.138017	0.0429236	0.032576	0.0161377
-1.557	0.0661032	0.0335121	0.0388541	0.0442563	0.172643	0.0803402	0.0757651	0.0197921	0.0988241	0.0145835	0.0143003	0.0186673	0.136884	0.0429835	0.0325033	0.016207
-1.556	0.0664863	0.0328694	0.0386349	0.0445919	0.171707	0.0799073	0.0757277	0.0195997	0.0989536	0.0145976	0.0143596	0.0188355	0.135775	0.0430603	0.0323448	0.0163865
-1.555	0.0668937	0.0327209	0.0383542	0.0449263	0.170729	0.0793675	0.0756806	0.019333	0.0990968	0.014587	0.014396	0.0188255	0.134673	0.0432022	0.0322704	0.0165316
-1.554	0.0672937	0.0325426	0.0380882	0.0452826	0.169735	0.0787392	0.07567	0.0190076	0.0992191	0.0145876	0.0143897	0.0188162	0.13355	0.0433691	0.0322945	0.0167383
-1.553	0.0677731	0.0324056	0.0378352	0.0456306	0.168723	0.077999	0.0757022	0.0185535	0.0993286	0.0146026	0.0143813	0.0188708	0.132438	0.0435492	0.0322446	0.0169138
-1.552	0.0683033	0.0326111	0.0375914	0.0459918	0.167714	0.077026	0.0757508	0.0180104	0.0994362	0.0146034	0.0143948	0.0189073	0.131317	0.0437246	0.0321693	0.0170791
-1.551	0.068824	0.0323545	0.0373466	0.0463734	0.166749	0.0762571	0.0758032	0.0174876	0.0995702	0.014599	0.0144219	0.0188573	0.130215	0.0439021	0.0320143	0.0173602
-1.55	0.0693437	0.0321816	0.0370867	0.0467188	0.165743	0.0754679	0.0758413	0.0170997	0.099721	0.0145909	0.014436	0.0188849	0.129121	0.0441115	0.0319059	0.0175262
-1.549	0.0698762	0.0319143	0.0367047	0.0470613	0.164744	0.0746376	0.0759102	0.0168711	0.0998608	0.0145881	0.0144093	0.0190122	0.128051	0.0443274	0.0319657	0.0177395
-1.548	0.0704714	0.0313655	0.0364193	0.047398	0.163783	0.0737269	0.0759254	0.0167101	0.0999789	0.0145673	0.0144069	0.0191188	0.126973	0.0445471	0.0320172	0.0179289
-1.547	0.0710975	0.0308097	0.0361701	0.0477609	0.162747	0.072924	0.0759945	0.0165641	0.100092	0.0145586	0.0143983	0.0192115	0.125907	0.0448003	0.0319841	0.0181476
-1.546	0.0716971	0.03049	0.03592	0.0480479	0.161766	0.0722995	0.0760756	0.0165324	0.100198	0.0145517	0.0144346	0.019323	0.124852	0.0450304	0.0319456	0.0182541
-1.545	0.0723057	0.0304764	0.0357076	0.0483413	0.16082	0.0715462	0.0761938	0.0163282	0.100269	0.0145452	0.014478	0.0194435	0.123799	0.0452482	0.0319726	0.0184601
-1.544	0.072887	0.0303874	0.0354491	0.0485986	0.159862	0.0709249	0.0763602	0.0161625	0.100365	0.0145596	0.0144664	0.0194877	0.122812	0.0454597	0.0319166	0.0186771
-1.543	0.0735455	0.0301747	0.0350631	0.0488822	0.158882	0.070489	0.0766039	0.0159966	0.100448	0.0145706	0.0144352	0.0194587	0.121814	0.0456709	0.0318423	0.0188208
-1.542	0.0742007	0.0302471	0.0346616	0.049169	0.157913	0.0701757	0.0768309	0.0158547	0.100568	0.0145969	0.0144005	0.0194172	0.120823	0.0458635	0.0317897	0.0188604
-1.541	0.0748532	0.0300153	0.0341893	0.0494527	0.156938	0.0699233	0.0770077	0.0156293	0.100627	0.0146155	0.0143696	0.0193216	0.119847	0.046074	0.0316672	0.0188497
-1.54	0.0754562	0.0297882	0.0340145	0.049708	0.155987	0.0697164	0.0772792	0.0156213	0.100708	0.0146305	0.0143731	0.0190382	0.118878	0.0462941	0.0314834	0.0188232
-1.539	0.0761509	0.0298922	0.0338017	0.0499407	0.155058	0.0694633	0.0775533	0.0155321	0.10081	0.0146601	0.0143786	0.0188278	0.117939	0.0464997	0.0313992	0.018797
-1.538	0.076802	0.0300192	0.0336049	0.0501988	0.153995	0.0692256	0.0777609	0.0154895	0.100857	0.0146854	0.0144063	0.0186528	0.117015	0.046701	0.0313564	0.0187231
-1.537	0.0774328	0.0296213	0.0335206	0.0504014	0.153038	0.0690872	0.0779727	0.015654	0.100878	0.0147121	0.0144334	0.0184883	0.116079	0.0468562	0.0313283	0.018526
-1.536	0.0780856	0.0294192	0.0336157	0.050644	0.152044	0.0689938	0.0781477	0.0157446	0.10089	0.0147435	0.0144615	0.018344	0.11517	0.0469706	0.0312598	0.0183485
-1.535	0.078782	0.0290363	0.0336014	0.0509291	0.15105	0.0689256	0.078337	0.0156733	0.100892	0.0147616	0.0144954	0.0181564	0.114252	0.0471224	0.0311176	0.0181429
-1.534	0.0794997	0.0284558	0.0336156	0.0511177	0.15003	0.0688145	0.0785239	0.015588	0.100908	0.0147837	0.014559	0.0179975	0.113334	0.0472697	0.030946	0.0178325
-1.533	0.0802235	0.0278514	0.0336762	0.051284	0.149008	0.068611	0.0786825	0.015346	0.100928	0.0148257	0.0146356	0.0177623	0.112439	0.0473993	0.0308266	0.0176015
-1.532	0.0809772	0.0273145	0.0335415	0.0514917	0.147964	0.0682376	0.0788445	0.0152705	0.100931	0.0148637	0.0147909	0.0175438	0.111517	0.0475145	0.0307943	0.0173738
-1.531	0.0816777	0.0271917	0.0334729	0.051673	0.146904	0.0679508	0.0790575	0.0151498	0.100945	0.0148983	0.0149151	0.017366	0.110608	0.0476143	0.0306815	0.0170742
-1.53	0.0823695	0.0271598	0.0334192	0.0518426	0.145865	0.0677162	0.0792244	0.0153475	0.100979	0.0149388	0.0150405	0.0171869	0.109708	0.0477055	0.0305506	0.0167894
-1.529	0.0830577	0.0266246	0.0334729	0.0520544	0.144803	0.0674701	0.0793597	0.0155786	0.101	0.0149828	0.0151194	0.0169975	0.108804	0.0478025	0.0304358	0.0165203
-1.528	0.0837924	0.02623	0.0335904	0.0522264	0.143728	0.067202	0.0794734	0.0159564	0.101003	0.0150362	0.0151815	0.0168447	0.107908	0.0478812	0.0304	0.0161732
-1.527	0.0845248	0.0258045	0.0337951	0.0523777	0.142621	0.0667807	0.0795835	0.0163125	0.100993	0.0150926	0.0152821	0.016713	0.107018	0.0479561	0.0303486	0.015831
-1.526	0.0852674	0.025716	0.0338081	0.052588	0.141517	0.0662399	0.0796678	0.0167578	0.100972	0.0151453	0.0154099	0.0164608	0.106146	0.0480365	0.0303	0.0155551
-1.525	0.0860061	0.0254282	0.033767	0.0528102	0.140428	0.0657316	0.0797337	0.017139	0.100946	0.015191	0.0155615	0.0162991	0.105267	0.0480965	0.0301936	0.0154099
-1.524	0.0867231	0.0253401	0.0337039	0.0529986	0.139343	0.0652264	0.079755	0.0175357	0.10095	0.0152529	0.015716	0.0162043	0.10438	0.0481239	0.0301355	0.0151361
-1.523	0.0874818	0.0254152	0.0336035	0.0531528	0.138272	0.0645984	0.0798122	0.0177873	0.100912	0.015316	0.0158434	0.0160877	0.103515	0.0481447	0.0300629	0.0148792
-1.522	0.0882191	0.0252701	0.0335279	0.053272	0.13725	0.0639549	0.0798513	0.0179035	0.100881	0.0153774	0.0160112	0.0159959	0.102668	0.0481595	0.0299837	0.0146949
-1.521	0.0889098	0.0251958	0.0335158	0.0533933	0.136204	0.0631924	0.0798717	0.0178712	0.100847	0.0154272	0.0161338	0.0158789	0.10181	0.0481413	0.0298963	0.0145656
-1.52	0.0896075	0.0246706	0.0335231	0.0534956	0.135209	0.0624627	0.0798588	0.0177621	0.100819	0.0154767	0.0162274	0.0157698	0.100898	0.048144	0.029862	0.0145318
-1.519	0.0903205	0.0244969	0.0335523	0.053598	0.134243	0.0618291	0.0797892	0.017601	0.100792	0.0155323	0.0163194	0.0157206	0.0999929	0.0481514	0.0298053	0.0143614
-1.518	0.0910515	0.0241164	0.0337579	0.053698	0.133279	0.0610463	0.079642	0.0175253	0.10078	0.0155754	0.0164017	0.0156433	0.099089	0.048132	0.0297141	0.0142093
-1.517	0.0917971	0.0237173	0.0339393	0.0538202	0.132316	0.0603597	0.079458	0.0174363	0.100732	0.0156126	0.016462	0.0155425	0.0982155	0.0480726	0.0297008	0.0141165
-1.516	0.0925584	0.0236004	0.0340882	0.0538949	0.13136	0.0595474	0.0793153	0.0175259	0.100706	0.0156415	0.0165492	0.0153655	0.0973329	0.0480104	0.0295969	0.014103
-1.515	0.0933065	0.0238721	0.0341476	0.0539651	0.130421	0.0586735	0.0791485	0.0176788	0.10066	0.0156801	0.0166095	0.0152901	0.0964796	0.0479329	0.0294023	0.0140539
-1.514	0.0940584	0.0243461	0.0341238	0.0540033	0.129463	0.0579266	0.0790018	0.0177734	0.100618	0.0157384	0.0166098	0.0153427	0.0956642	0.0478389	0.0292758	0.0140641
-1.513	0.0947269	0.0246305	0.0342473	0.0540859	0.128439	0.0570038	0.0788145	0.0178639	0.100531	0.0157796	0.0166102	0.0155092	0.0948638	0.0477318	0.0291136	0.0141948
-1.512	0.0954033	0.025423	0.0342705	0.0541337	0.127483	0.0563347	0.078633	0.0181603	0.100417	0.0158388	0.0165857	0.01559	0.0940148	0.0476261	0.0288244	0.0143569
-1.511	0.0961017	0.0261151	0.0343942	0.0541695	0.126526	0.0557609	0.0784658	0.0184124	0.100284	0.0158926	0.0166067	0.0157566	0.0931673	0.0475241	0.0285627	0.0146709
-1.51	0.0967963	0.0267866	0.0345229	0.0541609	0.125572	0.0550654	0.0782921	0.0186211	0.100177	0.0159371	0.016583	0.0159835	0.0923155	0.0474169	0.0283322	0.0149568
-1.509	0.0974571	0.0277436	0.0346468	0.0541827	0.124578	0.0542981	0.0780993	0.0188151	0.100063	0.0159734	0.0165165	0.0162001	0.0914623	0.0473216	0.0281659	0.0152984
-1.508	0.0980806	0.0289416	0.0348595	0.0541924	0.12357	0.0534687	0.0778561	0.0189642	0.099928	0.0160088	0.0165124	0.016468	0.0906275	0.0472351	0.02804	0.0155572
-1.507	0.0987424	0.0299447	0.0350961	0.0541519	0.122558	0.0526055	0.0775774	0.0190623	0.0997854	0.0160479	0.0165272	0.0167989	0.089864	0.047117	0.0277918	0.0157532
-1.506	0.0994153	0.0308844	0.035342	0.0540914	0.121525	0.0516534	0.0774012	0.0190429	0.0996249	0.0161038	0.0165322	0.0172103	0.0891174	0.0469888	0.0275484	0.015954
-1.505	0.100089	0.0317928	0.0356839	0.0540008	0.120543	0.0505552	0.077167	0.019086	0.0994437	0.0161495	0.0165656	0.0176007	0.088405	0.0468967	0.0272901	0.0161902
-1.504	0.100764	0.032593	0.0359971	0.0539086	0.119591	0.0493809	0.0769659	0.0191159	0.0992275	0.0161961	0.0165839	0.0180454	0.0877091	0.0467787	0.0270064	0.0164111
-1.503	0.101418	0.033683	0.0364318	0.0538346	0.118682	0.0480833	0.0767511	0.019185	0.098994	0.016238	0.016597	0.0185237	0.0870349	0.0466583	0.026699	0.0167439
-1.502	0.102035	0.0345538	0.0370069	0.053794	0.117821	0.0469091	0.0765546	0.0192143	0.0987875	0.0162687	0.0166052	0.0190404	0.0863975	0.0465843	0.0263939	0.0172074
-1.501	0.102627	0.0354042	0.037392	0.0537261	0.11695	0.0459092	0.0764134	0.0192319	0.0985474	0.0162977	0.0166031	0.019538	0.0857764	0.0464947	0.02608	0.0175188
-1.5	0.103222	0.0360898	0.0377739	0.0536091	0.11608	0.0448402	0.0762847	0.019201	0.0983131	0.0163216	0.0165833	0.0201311	0.0851534	0.0464037	0.0257939	0.0178581
-1.499	0.103802	0.036684	0.038044	0.0535296	0.115238	0.0438244	0.0761838	0.0192568	0.0981157	0.0163455	0.0165563	0.020706	0.0845484	0.0463309	0.0255004	0.0182382
-1.498	0.104374	0.0375657	0.0382527	0.0534442	0.114411	0.0428357	0.0760934	0.019365	0.0978729	0.016379	0.0165779	0.0212352	0.0839843	0.0462471	0.0252105	0.0185328
-1.497	0.104893	0.0384378	0.0385898	0.0533403	0.113652	0.0418339	0.0759747	0.019374	0.0976439	0.0163972	0.0165726	0.0217324	0.0834086	0.0461327	0.0249601	0.0188021
-1.496	0.105378	0.0390313	0.0390689	0.0532282	0.112816	0.0407952	0.0758259	0.0194131	0.097382	0.0164128	0.0165503	0.0222795	0.0828192	0.0460477	0.0247329	0.0190074
-1.495	0.105864	0.0397832	0.0396399	0.0530408	0.111965	0.0398832	0.0756704	0.0193747	0.0971187	0.0164302	0.0165947	0.022688	0.0822408	0.0459566	0.0245584	0.0191346
-1.494	0.10633	0.0404117	0.0401664	0.052822	0.111146	0.0391174	0.0754908	0.0193807	0.096862	0.0164368	0.0166247	0.023128	0.0817045	0.0458793	0.0244435	0.0192233
-1.493	0.10678	0.0408508	0.0407082	0.0525475	0.11034	0.0383336	0.0753855	0.0193949	0.0965657	0.0164698	0.0166997	0.0234686	0.0812044	0.0457888	0.0243164	0.0192414
-1.492	0.107234	0.0409102	0.041153	0.0522918	0.109563	0.0374318	0.0752822	0.0193299	0.096254	0.0165006	0.0168142	0.0237037	0.0807357	0.045692	0.0241278	0.019167
-1.491	0.107689	0.041145	0.0417903	0.0520234	0.108833	0.0366365	0.0751832	0.0192299	0.0959302	0.0165001	0.0169467	0.0237415	0.080284	0.0455846	0.023958	0.0191466
-1.49	0.108149	0.0417765	0.042326	0.0517931	0.108139	0.0357741	0.0751082	0.0191168	0.0955935	0.0164905	0.0170951	0.0236662	0.0798363	0.0455085	0.0237688	0.0191242
-1.489	0.108551	0.0418957	0.0429222	0.0515356	0.10749	0.0350141	0.0751286	0.0187721	0.0952458	0.0164797	0.0172311	0.0233946	0.079354	0.0454204	0.0236015	0.0190543
-1.488	0.108946	0.0420254	0.0435111	0.0512893	0.106825	0.0342065	0.0751591	0.0184075	0.0949195	0.0164653	0.0173373	0.0231502	0.0788921	0.0453578	0.0234176	0.0189363
-1.487	0.109318	0.0420589	0.0442295	0.0510369	0.106181	0.0335065	0.0752163	0.0180995	0.0945776	0.0164651	0.0174328	0.0229188	0.0784812	0.0453195	0.0232441	0.0187349
-1.486	0.109686	0.041798	0.0448397	0.0507781	0.105536	0.0327511	0.0752302	0.0176631	0.0942187	0.0164578	0.0174876	0.0225833	0.0780754	0.0452991	0.0230755	0.0184254
-1.485	0.109994	0.0413545	0.0455334	0.0504483	0.104955	0.0319921	0.075196	0.0173235	0.093826	0.0164339	0.0175625	0.0221598	0.0776793	0.0452617	0.0230142	0.0181505
-1.484	0.110257	0.0409553	0.0463741	0.0501095	0.104402	0.0312396	0.0751569	0.01692	0.0934315	0.0164084	0.0176325	0.0217801	0.0773056	0.0452439	0.0229068	0.0179285
-1.483	0.110515	0.0406697	0.0473331	0.0497782	0.103824	0.0304929	0.0751839	0.0166413	0.093018	0.0163854	0.0177486	0.0212199	0.0769047	0.0452158	0.0228817	0.0175271
-1.482	0.110773	0.0402956	0.0482701	0.0494315	0.10334	0.0299193	0.0752173	0.0163284	0.0925922	0.0163547	0.0178443	0.0205623	0.0764975	0.0452027	0.0229118	0.0171699
-1.481	0.111036	0.0398181	0.0493102	0.0490804	0.102929	0.0295295	0.0752318	0.0160195	0.0921215	0.016316	0.0179786	0.0198356	0.0761359	0.0451944	0.0229827	0.0168422
-1.48	0.111301	0.039383	0.0501809	0.0487987	0.102497	0.0291308	0.0752952	0.0156789	0.0916493	0.0162763	0.0181105	0.0190326	0.0757683	0.0451812	0.0229381	0.0165264
-1.479	0.111565	0.0387465	0.0510165	0.048477	0.102067	0.0288092	0.0753269	0.0151094	0.0911224	0.0162466	0.0182481	0.0183155	0.0754132	0.0452003	0.0228763	0.0162353
-1.478	0.111773	0.0380334	0.0518855	0.0481484	0.10167	0.0284767	0.0753726	0.0145819	0.0906049	0.0162085	0.0183708	0.0176075	0.07508	0.0452354	0.0230212	0.0158556
-1.477	0.111955	0.0373597	0.0528052	0.04779	0.101279	0.0282128	0.0754049	0.0140468	0.0900307	0.0161664	0.0185061	0.0170132	0.0747471	0.0452924	0.0231058	0.0155061
-1.476	0.112165	0.0366717	0.0536414	0.0473957	0.100928	0.0278854	0.0754676	0.0135194	0.0894671	0.0161163	0.0186641	0.0164393	0.0744106	0.0453669	0.0231761	0.0152158
-1.475	0.112361	0.0362444	0.0545679	0.0470128	0.100676	0.0273554	0.0754835	0.0131003	0.0889239	0.0160709	0.0188217	0.0159196	0.0741116	0.0454341	0.0232743	0.0148887
-1.474	0.11254	0.0357295	0.0554395	0.0466652	0.100479	0.0269252	0.0755036	0.0125876	0.0883775	0.0160081	0.0189576	0.015549	0.0738092	0.0454916	0.0235005	0.0145155
-1.473	0.112738	0.035074	0.05636	0.0463081	0.100389	0.0264984	0.0755354	0.0121359	0.0878462	0.0159545	0.0191355	0.0153012	0.0735007	0.0455893	0.0237044	0.0141738
-1.472	0.112932	0.0344618	0.0573529	0.0459089	0.100309	0.0261216	0.0755676	0.0116727	0.0872454	0.0159017	0.019265	0.0151164	0.073222	0.0456896	0.0239102	0.0138426
-1.471	0.11306	0.0335235	0.0582454	0.0455073	0.100237	0.0256154	0.0755843	0.0111555	0.0866444	0.015855	0.0193825	0.0149587	0.0729486	0.0458158	0.0241462	0.0134872
-1.47	0.113166	0.0327215	0.0591824	0.0451585	0.100184	0.0251825	0.0755692	0.0106777	0.0860026	0.0157823	0.0195251	0.0148048	0.0726431	0.0459748	0.0244251	0.0133282
-1.469	0.113254	0.0316961	0.0601393	0.0447655	0.100142	0.0248059	0.075556	0.0101432	0.0853326	0.0156912	0.0197051	0.0146664	0.0723712	0.046143	0.0246238	0.0132124
-1.468	0.113322	0.0311399	0.0611318	0.044347	0.100114	0.0246331	0.0755165	0.00968594	0.0846363	0.015606	0.0198663	0.0147306	0.0721186	0.0463161	0.0248143	0.0130574
-1.467	0.11335	0.0307195	0.0621781	0.0439423	0.100102	0.0244461	0.0754226	0.00939907	0.0839291	0.0155299	0.0200159	0.0149262	0.0718858	0.0465025	0.0249458	0.0128892
-1.466	0.113376	0.0301808	0.0632033	0.0435237	0.100102	0.0243172	0.0753826	0.00926794	0.0832274	0.0154745	0.0201393	0.0152117	0.0716483	0.0466909	0.02506	0.0126809
-1.465	0.113398	0.0297412	0.0642752	0.0431352	0.100221	0.0241696	0.0753459	0.00913937	0.0825204	0.0154074	0.0202679	0.0155496	0.0714139	0.0468821	0.0251662	0.0124377
-1.464	0.113386	0.0291139	0.0652819	0.0427725	0.100402	0.023961	0.0752448	0.0090902	0.081767	0.0153348	0.0203871	0.0158336	0.0712361	0.0470704	0.0253242	0.0123019
-1.463	0.113336	0.0284823	0.066174	0.0424171	0.100586	0.023913	0.0751598	0.00904077	0.0809981	0.0152624	0.0205786	0.0161428	0.0710548	0.0472929	0.0255382	0.0123543
-1.462	0.113231	0.0282937	0.066995	0.0420433	0.100743	0.0238879	0.0750665	0.00900194	0.0801974	0.0151925	0.0207636	0.0164508	0.0708583	0.0475259	0.0257313	0.0124706
-1.461	0.113107	0.0280073	0.0676641	0.0416908	0.100916	0.0239294	0.075002	0.00905874	0.0794206	0.0151143	0.0209611	0.0166735	0.0706908	0.0477492	0.0258589	0.0126344
-1.46	0.113	0.0275794	0.0682793	0.0413525	0.101131	0.0242096	0.0749637	0.00953056	0.0786247	0.0150365	0.021186	0.016927	0.0705284	0.0479909	0.0259958	0.0128272
-1.459	0.112871	0.0270323	0.0687589	0.0410451	0.101412	0.0242438	0.0749326	0.0101393	0.0778051	0.0149644	0.0214342	0.0171234	0.0703642	0.0482459	0.0260905	0.0129906
-1.458	0.112737	0.0269304	0.0691484	0.0407358	0.101646	0.0243923	0.074849	0.0108739	0.0769985	0.0148923	0.0216775	0.0173779	0.0702079	0.0485013	0.0262496	0.013159
-1.457	0.112577	0.0267542	0.0694597	0.040414	0.101926	0.0244841	0.0747623	0.0116448	0.0761949	0.0148216	0.0219888	0.0176719	0.0700636	0.0487649	0.0263612	0.0134281
-1.456	0.112372	0.0266739	0.0696771	0.0400981	0.102181	0.024576	0.0746714	0.012175	0.0753365	0.0147677	0.0222591	0.0179838	0.0699097	0.0490175	0.0265106	0.013741
-1.455	0.112073	0.0268957	0.0697266	0.0398294	0.102406	0.0247745	0.0745939	0.0125574	0.0744642	0.0147205	0.0225443	0.0184044	0.0697685	0.0492798	0.0266223	0.014015
-1.454	0.111779	0.0269107	0.069796	0.0396013	0.102651	0.0251275	0.0744831	0.0129252	0.0735479	0.0146879	0.0228237	0.0188568	0.0696406	0.0495695	0.0267104	0.0142991
-1.453	0.111492	0.0272561	0.0697689	0.0394484	0.10291	0.0253747	0.0743593	0.0132084	0.0726538	0.0146525	0.0230928	0.019348	0.0695287	0.0498713	0.0267657	0.0145377
-1.452	0.111149	0.027718	0.0697395	0.039331	0.103191	0.0256378	0.0742619	0.0134102	0.0717601	0.0146047	0.0233481	0.0199082	0.0694316	0.0501705	0.0268898	0.0148305
-1.451	0.110761	0.0284753	0.0696717	0.0392579	0.103487	0.026059	0.0741734	0.0136958	0.0708665	0.0145743	0.0236013	0.0205937	0.069293	0.0504906	0.0269557	0.0152094
-1.45	0.110407	0.0289817	0.0696239	0.0392252	0.103731	0.0264938	0.0740666	0.0139343	0.0699874	0.014525	0.0238295	0.0213047	0.0691739	0.050819	0.0270519	0.0155332
-1.449	0.110029	0.0296135	0.0695017	0.0392422	0.103988	0.0270102	0.0739122	0.0138726	0.0690702	0.0144573	0.0240162	0.0218978	0.0690793	0.0511111	0.0271175	0.0158609
-1.448	0.109641	0.0304828	0.0690242	0.0392696	0.10416	0.0274401	0.0737639	0.0138091	0.0681558	0.0144021	0.0241799	0.0225653	0.0690315	0.0513774	0.0271382	0.0161413
-1.447	0.109218	0.0311219	0.0683592	0.0393077	0.104331	0.0278553	0.073597	0.013661	0.0672693	0.0143514	0.0243765	0.0232019	0.0689784	0.0516309	0.0271428	0.016372
-1.446	0.108781	0.0316331	0.0677161	0.0394045	0.104513	0.0284274	0.0734504	0.0135522	0.0663973	0.0142776	0.024563	0.0237957	0.0689268	0.0519198	0.0272257	0.0165516
-1.445	0.108277	0.0320522	0.0670718	0.0396091	0.104713	0.0290079	0.0733599	0.0134363	0.065526	0.0142115	0.0247428	0.0242404	0.0688958	0.0521767	0.0272111	0.016733
-1.444	0.107781	0.0323904	0.0664783	0.0398688	0.104906	0.0296311	0.0732981	0.0134503	0.0646513	0.0141531	0.0248688	0.0246643	0.0688813	0.052445	0.0272257	0.0168947
-1.443	0.107266	0.032684	0.065867	0.0402026	0.105067	0.0303854	0.0732656	0.0135098	0.0637852	0.0141209	0.024954	0.0249897	0.0688964	0.0527202	0.027263	0.0170422
-1.442	0.106693	0.0328808	0.0651444	0.0405675	0.105259	0.0312904	0.0732458	0.0135449	0.0629424	0.0140826	0.0250355	0.0252556	0.068903	0.052994	0.0272303	0.0171868
-1.441	0.106104	0.0329462	0.064263	0.0409878	0.105425	0.03202	0.0732003	0.0134733	0.0621582	0.0140659	0.0250992	0.0253941	0.0689331	0.0532857	0.0272694	0.0172365
-1.44	0.105511	0.0333474	0.0633434	0.0414671	0.105575	0.0327904	0.0731879	0.0134907	0.0614122	0.0140589	0.0250981	0.0253982	0.0689646	0.0535618	0.027388	0.0173267
-1.439	0.104891	0.0339061	0.0623917	0.0420103	0.105679	0.0335901	0.0731564	0.0138115	0.0606737	0.0140599	0.0250559	0.0253414	0.0690234	0.0538452	0.0274413	0.0174451
-1.438	0.104229	0.0345509	0.0613007	0.042724	0.105778	0.0345463	0.0730568	0.0140585	0.0599684	0.0140512	0.0249607	0.0252666	0.0691224	0.0541394	0.0275501	0.0174193
-1.437	0.103499	0.0348868	0.0602266	0.0434654	0.105871	0.0354517	0.0730233	0.0143887	0.0592788	0.0140754	0.0248723	0.0251183	0.0692241	0.0544398	0.0276929	0.0174129
-1.436	0.102775	0.0352361	0.0590678	0.0442436	0.105922	0.0361426	0.0729529	0.0147252	0.0586647	0.0141383	0.0246812	0.0250251	0.069334	0.0547332	0.0277962	0.0173747
-1.435	0.102034	0.0352458	0.0581147	0.0450396	0.106	0.0368455	0.0728764	0.0150063	0.0580924	0.0141837	0.0244399	0.0249928	0.0694642	0.0550243	0.0277952	0.0173544
-1.434	0.101267	0.0353464	0.0570623	0.0459291	0.106094	0.0375235	0.0727922	0.0152223	0.0575689	0.0142494	0.0241592	0.0249784	0.0695706	0.0553094	0.0277651	0.0173593
-1.433	0.100463	0.0353963	0.055986	0.0468862	0.106148	0.0380269	0.0727576	0.0154301	0.0571106	0.0143229	0.0238084	0.0248673	0.0696978	0.0555749	0.0278214	0.0172462
-1.432	0.0996867	0.0352004	0.0548938	0.0479457	0.106237	0.0385789	0.0727646	0.0156767	0.0567133	0.0143991	0.023426	0.0246755	0.069835	0.0558671	0.0277753	0.0170654
-1.431	0.0988477	0.0351319	0.0536916	0.0489987	0.106323	0.0392002	0.0727799	0.0157981	0.0563505	0.0144849	0.0230041	0.0243352	0.0700018	0.0561373	0.0276645	0.016903
-1.43	0.097978	0.0349634	0.0523933	0.0501248	0.106349	0.0397214	0.072845	0.015847	0.0560799	0.0145775	0.0225714	0.0239723	0.0701407	0.0564201	0.0275557	0.0169184
-1.429	0.0970972	0.034553	0.0511668	0.0513257	0.106358	0.0401686	0.0729377	0.0157457	0.055861	0.0146828	0.0221187	0.023549	0.0702937	0.0567047	0.0274624	0.0169201
-1.428	0.0961559	0.03366	0.049928	0.0525677	0.106368	0.0404871	0.0729744	0.0155725	0.0556937	0.0147966	0.0216346	0.0229831	0.0704761	0.0569944	0.0274424	0.016839
-1.427	0.0951395	0.0327243	0.0487042	0.0538561	0.106384	0.0410947	0.0729719	0.015461	0.055577	0.0149042	0.0211078	0.0224536	0.070648	0.0572448	0.0272918	0.0167436
-1.426	0.0941236	0.031951	0.0477335	0.055187	0.106377	0.0415006	0.073013	0.0153396	0.0554975	0.0150204	0.0205416	0.0219443	0.0707978	0.0575036	0.0271152	0.0165911
-1.425	0.0931173	0.0313666	0.0470794	0.0565541	0.106374	0.0420307	0.0730494	0.0153108	0.0555326	0.0151595	0.019962	0.0213756	0.0709426	0.0577412	0.0269484	0.0165422
-1.424	0.0920318	0.0307215	0.0463843	0.0579595	0.106322	0.042417	0.0730389	0.0153285	0.0556642	0.0153167	0.0192942	0.0209022	0.0710968	0.0579606	0.0267424	0.0165518
-1.423	0.0909702	0.0304138	0.0457578	0.0593683	0.106213	0.0427131	0.0730253	0.0154616	0.0558595	0.0154693	0.0186099	0.0204105	0.0712801	0.0581741	0.0265567	0.016616
-1.422	0.0898913	0.0299309	0.0454921	0.0609114	0.106092	0.0428775	0.0730635	0.0155137	0.0561657	0.0156242	0.01792	0.0199532	0.0714183	0.058368	0.026427	0.0166837
-1.421	0.0887563	0.029682	0.0454459	0.0624897	0.105963	0.0430834	0.0730431	0.0157298	0.0565996	0.0157889	0.0171778	0.0195252	0.0715548	0.0585124	0.0262869	0.0165891
-1.42	0.0875132	0.0293995	0.0456265	0.0641054	0.105797	0.0433094	0.0730461	0.0159283	0.0570703	0.0159652	0.0164174	0.0191822	0.0717352	0.058642	0.0260837	0.0166422
-1.419	0.0862728	0.0289016	0.0460852	0.0658266	0.105622	0.0433245	0.0730664	0.0162105	0.0576528	0.0161486	0.0157194	0.0188986	0.0718883	0.0587914	0.026019	0.0166649
-1.418	0.0850013	0.0284111	0.0467057	0.067578	0.105407	0.0432474	0.073116	0.0166338	0.0583088	0.0163489	0.0151165	0.0186167	0.0720488	0.0589619	0.025819	0.0165316
-1.417	0.0837341	0.0282497	0.0475288	0.0693485	0.105196	0.0432417	0.0732025	0.0170154	0.0590592	0.0165625	0.0145865	0.0183717	0.0722322	0.0591168	0.0256986	0.0163585
-1.416	0.082435	0.0282361	0.0485577	0.0712004	0.105017	0.0431881	0.0732477	0.0173318	0.0598894	0.0167904	0.0141444	0.0181852	0.0724152	0.0592344	0.0255314	0.0162491
-1.415	0.081118	0.0284394	0.0496436	0.0731305	0.104805	0.0431102	0.0733259	0.0177311	0.0607874	0.0170448	0.0138195	0.0182163	0.0725247	0.0593308	0.0251736	0.0161327
-1.414	0.0798073	0.0287207	0.0506837	0.0751029	0.104574	0.0428595	0.0733729	0.0179686	0.0617427	0.0173216	0.0135713	0.018276	0.0726211	0.0594078	0.0248177	0.016073
-1.413	0.0785245	0.0289997	0.0517605	0.0771027	0.104357	0.0424874	0.0734247	0.0179857	0.0627363	0.0176167	0.013431	0.0184722	0.0727248	0.0594856	0.024533	0.0158931
-1.412	0.0772432	0.0290989	0.0528543	0.0791501	0.1041	0.0420098	0.0734596	0.0178927	0.0637753	0.017924	0.013333	0.0187991	0.0728195	0.0595646	0.0242769	0.0157297
-1.411	0.0758546	0.0292774	0.054048	0.0811668	0.103813	0.0415464	0.0734818	0.0178567	0.0648757	0.0182493	0.0133238	0.0190936	0.0728971	0.0596317	0.0241349	0.0156533
-1.41	0.0744896	0.0296236	0.0553236	0.083193	0.103474	0.0411243	0.0735317	0.0178787	0.0660556	0.0185845	0.0133688	0.0194885	0.0729388	0.0596521	0.0240605	0.0154545
-1.409	0.0731251	0.0299305	0.0568417	0.0852782	0.103106	0.0407127	0.0735406	0.0178341	0.0672762	0.0189354	0.0135412	0.0199701	0.0729822	0.059655	0.0239234	0.0152241
-1.408	0.0717654	0.0305168	0.058419	0.0874654	0.102691	0.0404428	0.0736091	0.0176943	0.068558	0.0193158	0.0138538	0.02049	0.0730172	0.0596646	0.0238019	0.0150503
-1.407	0.0703722	0.0310556	0.0601017	0.0896322	0.102265	0.0401368	0.0737126	0.0176657	0.0698741	0.019714	0.0142192	0.0210345	0.0730332	0.0596444	0.0236563	0.0149495
-1.406	0.0689831	0.0321268	0.0616805	0.0918544	0.101806	0.0397816	0.0737655	0.0175854	0.0712323	0.020129	0.0147054	0.0216351	0.0730751	0.0596244	0.0236651	0.0149272
-1.405	0.0676267	0.0332317	0.0633011	0.0941261	0.101319	0.0395683	0.0738611	0.0173691	0.0726332	0.0205569	0.0152899	0.022307	0.0731103	0.0595723	0.0237013	0.015009
-1.404	0.0662563	0.0344768	0.0649819	0.0963934	0.100826	0.0392732	0.0739568	0.0171201	0.0740436	0.0209988	0.0159374	0.0230649	0.0731434	0.0595248	0.0237795	0.0150765
-1.403	0.0649238	0.0359374	0.0666717	0.0987312	0.100272	0.0391141	0.0740422	0.0167546	0.0755019	0.0214272	0.0166818	0.0239062	0.0731998	0.0594659	0.0237859	0.015221
-1.402	0.0635568	0.0373423	0.0683188	0.10113	0.0996662	0.0389007	0.0741807	0.016354	0.0769781	0.0218889	0.0175194	0.0248645	0.0732506	0.059414	0.0239084	0.0153295
-1.401	0.062274	0.0388356	0.0697955	0.10365	0.0990288	0.0386959	0.0743307	0.0160411	0.0785139	0.0223864	0.018474	0.0259149	0.0733108	0.0593654	0.024101	0.0155844
-1.4	0.0609692	0.0404064	0.0712582	0.106148	0.0984181	0.0384118	0.0744543	0.0156786	0.080112	0.0229104	0.0194342	0.0268737	0.0733429	0.0592946	0.024361	0.0158149
-1.399	0.0597344	0.0417385	0.0727746	0.10866	0.0978049	0.0382925	0.0745804	0.0153262	0.0817487	0.0234483	0.0203344	0.0277947	0.0733649	0.0592356	0.0244113	0.016021
-1.398	0.0584918	0.0430411	0.0742227	0.111142	0.0971883	0.038304	0.0747307	0.0151446	0.0834346	0.0240056	0.0212283	0.0287086	0.0733574	0.0591671	0.0245927	0.0161764
-1.397	0.0572744	0.044238	0.0757094	0.113673	0.0965407	0.0382743	0.0748766	0.0151157	0.0851912	0.0245824	0.0220774	0.0295238	0.0733659	0.0590835	0.024804	0.0163486
-1.396	0.0561942	0.0448721	0.0769959	0.11624	0.0959306	0.0383815	0.0749782	0.0152212	0.0869834	0.025168	0.0229399	0.0302162	0.0733735	0.0590155	0.0250165	0.0165932
-1.395	0.0551454	0.0450889	0.0782277	0.118774	0.0953605	0.0384258	0.0750509	0.0155585	0.0888063	0.0257829	0.0238026	0.030768	0.0733778	0.0589744	0.025221	0.0168155
-1.394	0.0541741	0.0454001	0.0793535	0.121311	0.0947452	0.0384469	0.0752231	0.0158557	0.0906672	0.0264302	0.024691	0.0312777	0.0733964	0.0588939	0.02551	0.0170091
-1.393	0.0532407	0.0455336	0.0803534	0.123881	0.0941151	0.0385405	0.0754352	0.0162472	0.0925702	0.0270723	0.0256076	0.0317049	0.073391	0.0588266	0.0258679	0.0171672
-1.392	0.0523772	0.0455587	0.0813723	0.126462	0.0934906	0.0385896	0.0756187	0.0163533	0.0944762	0.0277027	0.0264651	0.0320335	0.0733973	0.0587514	0.0262687	0.0172351
-1.391	0.0515894	0.0453403	0.0822145	0.129015	0.0928487	0.0386977	0.0758323	0.0165094	0.0964314	0.0283415	0.0272694	0.0322185	0.0733934	0.0586778	0.0266746	0.0173292
-1.39	0.0509511	0.0450048	0.082899	0.131561	0.0922336	0.0387978	0.0760263	0.0164806	0.0983913	0.0290122	0.0281239	0.0321896	0.073431	0.0585995	0.0271248	0.0174246
-1.389	0.0505897	0.0446067	0.0834934	0.134186	0.0915765	0.0387849	0.0762254	0.016405	0.100402	0.0296944	0.0288946	0.0319663	0.0734775	0.0585221	0.0275683	0.0174094
-1.388	0.0504057	0.0443314	0.08422	0.136804	0.090931	0.0386663	0.076486	0.0164039	0.102464	0.0303998	0.0297029	0.0316666	0.0735176	0.058455	0.0280352	0.0173429
-1.387	0.0504293	0.0438395	0.0848595	0.139521	0.0902424	0.0386113	0.0767264	0.0163683	0.104511	0.0311136	0.0304979	0.0312619	0.0735577	0.0584151	0.0285964	0.0172161
-1.386	0.0506069	0.0428458	0.0854915	0.142233	0.0895722	0.0386241	0.0769704	0.016284	0.106553	0.0318286	0.0312277	0.030705	0.0736372	0.0583831	0.0291542	0.0171225
-1.385	0.051026	0.0421256	0.0858827	0.144954	0.088955	0.038734	0.0772182	0.0162642	0.108606	0.0325555	0.0319584	0.0300077	0.073695	0.0583981	0.0297887	0.0169583
-1.384	0.0516772	0.0415681	0.0862898	0.147695	0.0883385	0.0389014	0.0774611	0.0161146	0.110686	0.0333039	0.0326724	0.0292276	0.0737726	0.0583784	0.0303031	0.0168148
-1.383	0.0524217	0.0408701	0.086466	0.150355	0.0877999	0.0391873	0.0776987	0.0163097	0.112767	0.0340698	0.0333652	0.0283517	0.0738528	0.0583571	0.0308147	0.0166848
-1.382	0.0533238	0.0402449	0.0864807	0.153039	0.0873193	0.0397123	0.0779328	0.0165379	0.114904	0.0348506	0.0340592	0.0273845	0.0739689	0.0583494	0.0313934	0.0164559
-1.381	0.0544109	0.0394883	0.086417	0.155711	0.0868907	0.04023	0.0781815	0.0168055	0.117103	0.035635	0.0346771	0.0263997	0.0740503	0.0583593	0.0319691	0.0163072
-1.38	0.0556731	0.0390715	0.0863254	0.158403	0.0864734	0.0408506	0.0784133	0.0168445	0.119302	0.0364248	0.0352679	0.0254122	0.0741457	0.0583958	0.032607	0.0161016
-1.379	0.0570949	0.0383122	0.0859753	0.161137	0.08614	0.0416995	0.0786396	0.0169105	0.121528	0.0372457	0.0357626	0.0245222	0.0742404	0.0584691	0.0332594	0.0158123
-1.378	0.0587034	0.0377369	0.08547	0.163887	0.0858686	0.0425071	0.0788907	0.0169144	0.123771	0.0380674	0.0362016	0.0236843	0.0743391	0.0585281	0.0338686	0.0155571
-1.377	0.0605176	0.0372223	0.0848967	0.166656	0.0856989	0.0433842	0.0791202	0.016975	0.126017	0.0388966	0.0365832	0.0229762	0.0744658	0.0585958	0.0344949	0.0153983
-1.376	0.0624756	0.0370607	0.0842182	0.169436	0.0855452	0.0444053	0.0793854	0.0169878	0.128295	0.0397272	0.0369532	0.0223685	0.0746352	0.0586862	0.0350673	0.0152571
-1.375	0.0645307	0.0368166	0.0835265	0.172244	0.0854853	0.0455516	0.0796257	0.0169432	0.130626	0.0405674	0.0372147	0.0217573	0.0748074	0.0587984	0.0356413	0.0150388
-1.374	0.0666875	0.0363075	0.0828146	0.17507	0.0853983	0.0466741	0.0798835	0.0169197	0.132964	0.0414235	0.0373784	0.0212271	0.074975	0.0589141	0.0363232	0.0148506
-1.373	0.0689334	0.0358289	0.0819259	0.177899	0.0854382	0.0478785	0.0801605	0.0167347	0.135306	0.04228	0.0374943	0.0209011	0.0751772	0.0590183	0.0369777	0.0147188
-1.372	0.0712157	0.0355574	0.0810946	0.180748	0.0855846	0.0491084	0.0804771	0.0164883	0.137646	0.0431282	0.0375499	0.0208116	0.0753754	0.0591201	0.0376591	0.0144877
-1.371	0.0737011	0.0353945	0.0802181	0.183592	0.0858355	0.0504362	0.0808314	0.0163104	0.140003	0.0439853	0.0375438	0.0209525	0.0755523	0.0592308	0.0382198	0.0142339
-1.37	0.0763377	0.0349541	0.0793634	0.186448	0.0861653	0.0516816	0.0810772	0.0159751	0.142367	0.0448454	0.0373868	0.0211452	0.0757746	0.0593677	0.0386781	0.0140637
-1.369	0.0790696	0.0346835	0.0784632	0.189335	0.0865403	0.0527806	0.0812999	0.015649	0.144775	0.0457231	0.0370976	0.0214534	0.0760037	0.0594897	0.0391756	0.0138435
-1.368	0.0819294	0.0347892	0.0776173	0.192281	0.0870226	0.0539965	0.0815811	0.0154186	0.147232	0.0466042	0.0367399	0.021828	0.0762356	0.0596273	0.0395635	0.0136838
-1.367	0.0849636	0.0351605	0.0768588	0.195181	0.0875977	0.0553016	0.0818771	0.0152707	0.149729	0.0474747	0.0362529	0.022113	0.076478	0.0597835	0.0399123	0.0135579
-1.366	0.0881524	0.0353055	0.0760708	0.198066	0.0882119	0.0564793	0.0821391	0.0151966	0.152192	0.0483442	0.0356913	0.0223547	0.0767241	0.0599163	0.0403458	0.0133943
-1.365	0.0914278	0.0352343	0.0753192	0.20096	0.0888349	0.0577559	0.0824771	0.0152119	0.154652	0.0492065	0.0350464	0.022552	0.0769563	0.0600377	0.0407663	0.0132564
-1.364	0.0947434	0.0347154	0.0745516	0.203847	0.0895685	0.0589479	0.0828366	0.0153948	0.157137	0.0500825	0.0343019	0.0227917	0.0772219	0.0601403	0.0411887	0.0130785
-1.363	0.0981179	0.0343722	0.0737553	0.206751	0.0903506	0.0600568	0.0831803	0.0157143	0.159598	0.0509661	0.0335004	0.0231602	0.0775379	0.0602346	0.0416101	0.0129514
-1.362	0.101576	0.033832	0.0731811	0.209617	0.0911485	0.061092	0.0835411	0.016006	0.162021	0.0518347	0.0325541	0.023702	0.0778945	0.0603146	0.0419874	0.0129258
-1.361	0.105182	0.0335008	0.0727843	0.212489	0.0920032	0.0621409	0.0839211	0.0161474	0.164486	0.0527014	0.0314947	0.0246113	0.0782441	0.0603993	0.0422862	0.0129901
-1.36	0.108822	0.032999	0.0727757	0.215342	0.0928995	0.0632522	0.0842958	0.0162606	0.166977	0.0535809	0.0303272	0.0255778	0.0786188	0.0604704	0.0426396	0.0131403
-1.359	0.112513	0.0323419	0.0729565	0.218236	0.0938397	0.0642998	0.0846695	0.0163657	0.169434	0.0544676	0.0290562	0.0264971	0.0790099	0.0605865	0.0429733	0.0133019
-1.358	0.116295	0.0315634	0.0735183	0.221083	0.0948188	0.0652441	0.0850582	0.0164597	0.171916	0.0553358	0.0277115	0.0274715	0.079403	0.0607034	0.043271	0.0134536
-1.357	0.120143	0.0310387	0.0741641	0.223952	0.0958739	0.0661124	0.0854521	0.0167037	0.174398	0.0561944	0.0262391	0.0286268	0.0798243	0.0608213	0.0435503	0.0135227
-1.356	0.124052	0.0306773	0.0750309	0.226846	0.0969073	0.0667083	0.0858549	0.0170644	0.176877	0.0570589	0.0247109	0.029765	0.0802954	0.0609367	0.0437935	0.0135444
-1.355	0.127972	0.0303044	0.0760425	0.229793	0.098019	0.0672299	0.0862859	0.0173233	0.179365	0.0579385	0.023146	0.0308879	0.0807802	0.0610146	0.0439803	0.0136773
-1.354	0.131901	0.0305746	0.0774367	0.232668	0.0991819	0.0678287	0.086728	0.0174377	0.181869	0.0588243	0.0215468	0.0319908	0.0812942	0.0610823	0.0440575	0.0139456
-1.353	0.135868	0.0314274	0.079531	0.235543	0.100375	0.0683232	0.0871693	0.0175722	0.184356	0.059704	0.0199658	0.0331021	0.0817914	0.0611391	0.0442034	0.0142364
-1.352	0.139896	0.0325671	0.0816815	0.238391	0.101576	0.0687967	0.087611	0.0176704	0.186802	0.0605854	0.0184888	0.0340869	0.0823127	0.0612383	0.0443861	0.014486
-1.351	0.14393	0.0339734	0.0841172	0.241199	0.102827	0.0692578	0.0880907	0.0176657	0.189278	0.0614544	0.0170985	0.0350809	0.0828563	0.06132	0.0445708	0.0147137
-1.35	0.148036	0.0354028	0.0868471	0.24402	0.104087	0.0697317	0.0885905	0.0176503	0.191752	0.0623294	0.0158944	0.0361945	0.0834098	0.0614135	0.0447849	0.0150747
-1.349	0.152179	0.0366232	0.0899854	0.246805	0.105411	0.0702137	0.0890766	0.0175968	0.194224	0.0632086	0.0149912	0.0373363	0.0839743	0.0614799	0.0449872	0.0153913
-1.348	0.156387	0.0383242	0.093498	0.249555	0.106772	0.0705996	0.0895673	0.0174551	0.196687	0.0640753	0.0144832	0.038364	0.0845412	0.0615646	0.0450969	0.0157312
-1.347	0.160634	0.040476	0.0973133	0.252305	0.108158	0.0709992	0.0900634	0.0173568	0.199153	0.0649387	0.0144029	0.0394534	0.0851224	0.0616595	0.0452027	0.0162005
-1.346	0.164942	0.042763	0.101324	0.255055	0.109591	0.0715962	0.090493	0.0173706	0.20164	0.065801	0.0148342	0.0406117	0.0857303	0.0617573	0.0452169	0.0165537
-1.345	0.169265	0.0451608	0.105577	0.25782	0.111075	0.0720793	0.0909373	0.0173303	0.204147	0.0666665	0.0158119	0.0418581	0.0863809	0.0618512	0.0451524	0.0168462
-1.344	0.173661	0.0476028	0.110024	0.260578	0.112551	0.0725429	0.0914245	0.0172876	0.206642	0.0675431	0.0172622	0.0431658	0.0869863	0.0619273	0.0451106	0.0170703
-1.343	0.178116	0.0502157	0.114664	0.263302	0.11411	0.0731712	0.0919576	0.0173358	0.209113	0.0684135	0.0191002	0.0444311	0.0876036	0.0619636	0.0450956	0.0172835
-1.342	0.182568	0.0527323	0.119538	0.266011	0.115664	0.0737054	0.0924793	0.0173321	0.211565	0.0692863	0.0212765	0.0457715	0.0882472	0.0619536	0.04502	0.0175606
-1.341	0.187079	0.0551775	0.124434	0.26867	0.117229	0.0743309	0.0929381	0.0174775	0.213998	0.0701475	0.0236655	0.0471657	0.0889153	0.0619382	0.0449245	0.0177494
-1.34	0.19155	0.0574886	0.129632	0.271321	0.118785	0.0750692	0.0934774	0.0176597	0.216437	0.071006	0.026271	0.0486059	0.0896113	0.0619003	0.0447404	0.0178238
-1.339	0.196072	0.0596625	0.134856	0.273902	0.120376	0.0758132	0.094047	0.0178678	0.218871	0.0718696	0.0290871	0.0499919	0.0903454	0.0618632	0.0444831	0.0179517
-1.338	0.200659	0.061797	0.140204	0.276482	0.121971	0.0764267	0.0946062	0.0179163	0.221266	0.0727311	0.0320802	0.0513208	0.0910625	0.0617946	0.0442035	0.0181248
-1.337	0.205259	0.0640638	0.145558	0.27907	0.123591	0.0769983	0.0952184	0.0178827	0.223686	0.0735861	0.035209	0.0525776	0.0917608	0.0617647	0.0439104	0.018305
-1.336	0.20993	0.0657782	0.150904	0.281644	0.125276	0.0775886	0.0957764	0.017841	0.226055	0.0744319	0.038439	0.0536637	0.0924644	0.0617028	0.0435769	0.0184128
-1.335	0.214522	0.067173	0.156242	0.284154	0.126996	0.07813	0.0963886	0.0176578	0.228392	0.0752958	0.0417754	0.054675	0.0931444	0.061632	0.043227	0.0184003
-1.334	0.219147	0.0687451	0.161731	0.286665	0.128709	0.0786718	0.096999	0.0172537	0.230731	0.0761363	0.0451825	0.0556089	0.0938726	0.0615059	0.0429055	0.0183634
-1.333	0.223804	0.0704933	0.167377	0.289155	0.130456	0.0793132	0.097647	0.0169546	0.233076	0.0769651	0.048688	0.0564512	0.0946005	0.061387	0.0424378	0.0183375
-1.332	0.228468	0.0721256	0.173237	0.291568	0.132182	0.0798705	0.0982717	0.0166078	0.235412	0.0778062	0.0523281	0.0571434	0.0953414	0.0612433	0.0419952	0.0182327
-1.331	0.233163	0.0731666	0.17905	0.294022	0.133972	0.0803957	0.0989309	0.016155	0.237749	0.0786288	0.0560316	0.0576643	0.0960809	0.0611171	0.0416314	0.0180518
-1.33	0.237945	0.0741493	0.184717	0.296469	0.135758	0.080912	0.0996029	0.0156951	0.240096	0.0794627	0.0598348	0.0580952	0.0968462	0.0609845	0.0412337	0.0178039
-1.329	0.242661	0.0748394	0.19038	0.298909	0.137541	0.0815039	0.100305	0.0152613	0.242419	0.0802881	0.0636484	0.0583974	0.0976513	0.0608377	0.0408966	0.0175793
-1.328	0.247381	0.0751691	0.195872	0.301296	0.139286	0.0823091	0.100973	0.0148229	0.244725	0.081106	0.0674764	0.0584602	0.0984722	0.0606873	0.0405992	0.0173041
-1.327	0.252104	0.0751752	0.201277	0.303691	0.141035	0.0830847	0.101662	0.0143597	0.247053	0.0819153	0.0713507	0.0583707	0.099266	0.0605313	0.0404995	0.0170001
-1.326	0.25683	0.0748409	0.206772	0.306073	0.142812	0.0837299	0.102341	0.0138183	0.249349	0.0827166	0.0752851	0.0580937	0.100079	0.0603907	0.0405358	0.0166275
-1.325	0.261532	0.0741543	0.212144	0.308421	0.144615	0.0845263	0.103076	0.013461	0.251602	0.0835137	0.079221	0.05773	0.10085	0.0602837	0.0405243	0.0162779
-1.324	0.266203	0.0735935	0.217353	0.310746	0.146449	0.0855306	0.103804	0.0132282	0.253854	0.0843243	0.0831625	0.0570779	0.101605	0.0601555	0.0406059	0.0159054
-1.323	0.270866	0.0727521	0.222527	0.313047	0.148299	0.0864617	0.104571	0.0131966	0.256104	0.0851197	0.0870765	0.056298	0.102362	0.0599825	0.04082	0.0155503
-1.322	0.27551	0.0720321	0.227554	0.31534	0.150174	0.087435	0.105302	0.0131107	0.258353	0.0859277	0.0910159	0.0554199	0.1031	0.0598408	0.0411529	0.0152097
-1.321	0.280136	0.0712318	0.232418	0.317611	0.15204	0.0882579	0.106087	0.0132766	0.260558	0.0867408	0.0949417	0.0543419	0.103889	0.0596867	0.0415628	0.0148938
-1.32	0.284687	0.0698545	0.23721	0.319824	0.153938	0.089094	0.10687	0.0134745	0.262713	0.0875522	0.0988577	0.0531985	0.10469	0.0595525	0.0420921	0.0145683
-1.319	0.289228	0.068622	0.241715	0.322035	0.155885	0.089974	0.107703	0.0138613	0.264883	0.0883497	0.102749	0.0521393	0.10549	0.0594561	0.0427362	0.0143751
-1.318	0.293789	0.0671771	0.246357	0.324222	0.157897	0.0911377	0.108531	0.0144201	0.26701	0.0891349	0.106614	0.0513031	0.106304	0.0593333	0.0435068	0.0141664
-1.317	0.29835	0.0656902	0.25075	0.326381	0.159985	0.0920917	0.1094	0.01501	0.269108	0.0899207	0.110507	0.050562	0.107153	0.0592262	0.0443668	0.014056
-1.316	0.302911	0.0644197	0.25493	0.328527	0.162093	0.0930593	0.110258	0.0156338	0.271208	0.0906988	0.114366	0.0500579	0.107965	0.0591421	0.0452452	0.0139814
-1.315	0.307439	0.063365	0.259016	0.330635	0.164216	0.0938704	0.111169	0.0161223	0.273317	0.0914892	0.118226	0.0497899	0.108814	0.0590505	0.0462676	0.0138795
-1.314	0.311956	0.062916	0.262922	0.332747	0.166393	0.0948628	0.11211	0.0165162	0.275384	0.0922834	0.122079	0.0499792	0.109666	0.0589819	0.0473917	0.0138852
-1.313	0.31646	0.063123	0.26661	0.334836	0.168513	0.0960117	0.113116	0.0169747	0.277459	0.0930712	0.12588	0.0505821	0.110526	0.0589339	0.0486271	0.0138274
-1.312	0.320925	0.0636298	0.270056	0.33693	0.170616	0.097186	0.114112	0.0173404	0.2795	0.0938488	0.129705	0.0514797	0.111392	0.0588933	0.0500999	0.0138235
-1.311	0.325404	0.0647118	0.273256	0.339021	0.17273	0.0983395	0.115133	0.0176816	0.281518	0.0946269	0.133481	0.0527031	0.112259	0.0588898	0.0516517	0.0138332
-1.31	0.329915	0.0662617	0.276224	0.341051	0.174835	0.0995067	0.116193	0.0181145	0.283581	0.0953916	0.137181	0.0541903	0.11313	0.0588974	0.0532317	0.0139598
-1.309	0.334379	0.0682897	0.27894	0.343043	0.176948	0.100767	0.117241	0.0183804	0.285579	0.0961503	0.140816	0.0560571	0.113989	0.0589403	0.0549792	0.0140226
-1.308	0.338788	0.0708184	0.281541	0.344975	0.179059	0.102232	0.118322	0.018539	0.287559	0.0968962	0.144358	0.0583061	0.114904	0.0590186	0.0567988	0.0141572
-1.307	0.343152	0.0738548	0.283989	0.346871	0.181234	0.10371	0.119359	0.0186602	0.289553	0.0976513	0.147887	0.060914	0.115825	0.0590853	0.0585702	0.0142711
-1.306	0.347538	0.077688	0.286158	0.348752	0.183453	0.105124	0.12044	0.0188421	0.2915	0.0984078	0.151401	0.0638469	0.116719	0.0591948	0.060396	0.0145011
-1.305	0.351928	0.0820591	0.288195	0.350646	0.185672	0.106587	0.121555	0.0190931	0.293449	0.099157	0.154835	0.0671973	0.117633	0.0593254	0.0621982	0.0146464
-1.304	0.356265	0.0866247	0.290077	0.352556	0.187904	0.10827	0.122658	0.0194907	0.295387	0.0999229	0.158228	0.0708296	0.118583	0.0595048	0.0639496	0.0149573
-1.303	0.360645	0.091865	0.291792	0.354472	0.190087	0.11004	0.123751	0.020019	0.297278	0.100679	0.161577	0.0748027	0.119531	0.0597045	0.0657338	0.0153076
-1.302	0.364952	0.0972936	0.293089	0.356297	0.192291	0.111971	0.124843	0.0206373	0.299158	0.101416	0.164852	0.0789228	0.120491	0.0599228	0.0674902	0.0156574
-1.301	0.369205	0.1031	0.294174	0.358092	0.194528	0.114027	0.125978	0.0212972	0.300997	0.10215	0.16804	0.0831912	0.12146	0.0601573	0.0693281	0.016051
-1.3	0.373438	0.108821	0.295253	0.359866	0.196733	0.116123	0.127113	0.0220544	0.302825	0.102876	0.171078	0.0875866	0.122425	0.0604078	0.0712204	0.0165217
-1.299	0.377625	0.114626	0.296103	0.361597	0.198998	0.118175	0.128241	0.0228121	0.304627	0.103589	0.174049	0.0920062	0.123407	0.0606846	0.0731205	0.0170339
-1.298	0.381821	0.120179	0.29663	0.363328	0.201332	0.120222	0.129455	0.0234583	0.306477	0.104306	0.176898	0.0965329	0.124412	0.0609522	0.0749734	0.0175521
-1.297	0.386014	0.125826	0.296956	0.365082	0.203636	0.122234	0.130676	0.024039	0.308303	0.105009	0.179609	0.100971	0.125425	0.061247	0.0769033	0.0180629
-1.296	0.390131	0.131482	0.297032	0.366777	0.205908	0.124326	0.131848	0.0245132	0.310063	0.10572	0.182225	0.105226	0.126454	0.0615701	0.0788287	0.0184381
-1.295	0.394283	0.137196	0.296953	0.368462	0.208222	0.126331	0.133003	0.024962	0.311836	0.10641	0.184717	0.10944	0.127486	0.0619032	0.0807117	0.0187843
-1.294	0.39837	0.142406	0.296699	0.370134	0.21052	0.128185	0.134163	0.0253859	0.313633	0.107098	0.187098	0.113709	0.128548	0.0622604	0.0825199	0.0192233
-1.293	0.402413	0.147624	0.29626	0.371778	0.212853	0.129937	0.135358	0.0257962	0.315367	0.107772	0.189371	0.11795	0.129597	0.0626894	0.0842991	0.0196938
-1.292	0.406398	0.152238	0.295491	0.373383	0.215292	0.131508	0.136578	0.0261912	0.31709	0.108446	0.191497	0.122089	0.130655	0.0631371	0.0860954	0.0201326
-1.291	0.410358	0.156555	0.294625	0.374961	0.217722	0.133041	0.137803	0.0265913	0.318809	0.109102	0.193529	0.125998	0.131712	0.0636222	0.0878717	0.0205806
-1.29	0.414285	0.16065	0.293613	0.376496	0.220085	0.134598	0.139013	0.0271786	0.320508	0.10976	0.195407	0.129718	0.132783	0.0641033	0.0896407	0.021093
-1.289	0.418215	0.16457	0.292441	0.378008	0.22245	0.136051	0.140193	0.027876	0.322235	0.110405	0.197175	0.13306	0.133844	0.0646055	0.0913339	0.021732
-1.288	0.422101	0.168153	0.291061	0.379478	0.224797	0.137565	0.141458	0.0282989	0.323924	0.111045	0.198864	0.13611	0.134945	0.0651036	0.0929642	0.0224308
-1.287	0.425989	0.171429	0.289632	0.38092	0.22717	0.139105	0.142716	0.0286577	0.325603	0.111684	0.200441	0.138918	0.136048	0.0656147	0.0946067	0.0230968
-1.286	0.429829	0.174247	0.288051	0.382305	0.229495	0.140627	0.143951	0.0289909	0.327264	0.112316	0.201883	0.141474	0.137149	0.0661356	0.0961179	0.0237436
-1.285	0.433627	0.176543	0.286293	0.383646	0.231841	0.142132	0.14518	0.0293944	0.328928	0.112935	0.203183	0.143678	0.138257	0.0666942	0.0975149	0.0243905
-1.284	0.437416	0.178776	0.284281	0.384967	0.234149	0.143604	0.146438	0.0297652	0.330568	0.113541	0.204375	0.145639	0.139408	0.0672846	0.0989309	0.0249728
-1.283	0.441209	0.180394	0.282027	0.38632	0.236438	0.144923	0.147666	0.0300992	0.332185	0.114135	0.205449	0.147276	0.140557	0.0678826	0.100331	0.0254872
-1.282	0.445005	0.181575	0.279566	0.387658	0.238775	0.146216	0.148886	0.0303436	0.333796	0.114718	0.206407	0.148561	0.141704	0.0684944	0.101619	0.0259774
-1.281	0.448779	0.182229	0.27698	0.388984	0.241077	0.14736	0.150129	0.0304298	0.335387	0.115287	0.207254	0.149417	0.142878	0.069132	0.102807	0.0263756
-1.28	0.452548	0.182228	0.274261	0.39025	0.243353	0.148435	0.151385	0.030358	0.336936	0.115855	0.207977	0.14986	0.14402	0.0698072	0.103842	0.0267217
-1.279	0.456298	0.181816	0.271355	0.391496	0.245655	0.149387	0.152615	0.0303605	0.338456	0.11642	0.208601	0.149853	0.145154	0.0705229	0.104938	0.0269982
-1.278	0.460021	0.180845	0.268309	0.392698	0.247973	0.150298	0.15389	0.0302398	0.339952	0.116985	0.209121	0.149468	0.14627	0.0712374	0.105968	0.0271663
-1.277	0.46374	0.179255	0.265122	0.393851	0.250266	0.151097	0.155185	0.0302451	0.341442	0.117525	0.209556	0.148764	0.147387	0.0719596	0.106922	0.0273261
-1.276	0.467469	0.177425	0.261677	0.394966	0.252547	0.152011	0.156399	0.0302768	0.342915	0.118036	0.209922	0.147762	0.14851	0.0727136	0.107827	0.0275501
-1.275	0.471153	0.175114	0.258017	0.396077	0.254827	0.152787	0.157588	0.0302294	0.344383	0.118541	0.21017	0.146394	0.149653	0.0734988	0.108705	0.027748
-1.274	0.4748	0.172274	0.254302	0.397167	0.257089	0.153526	0.158781	0.0300239	0.345843	0.119034	0.210288	0.144715	0.150814	0.07425	0.109525	0.0278853
-1.273	0.47849	0.168926	0.2503	0.39822	0.259333	0.154158	0.159988	0.0297101	0.347297	0.119514	0.210282	0.142673	0.151977	0.0750492	0.11039	0.0280025
-1.272	0.482108	0.165031	0.246337	0.399235	0.261587	0.154623	0.161232	0.0292155	0.348707	0.119992	0.210181	0.140275	0.153177	0.075925	0.111274	0.0279922
-1.271	0.48571	0.160765	0.242272	0.400194	0.263875	0.155143	0.162491	0.0286667	0.350097	0.120447	0.209984	0.137531	0.154359	0.0767592	0.111977	0.0279983
-1.27	0.489253	0.15582	0.237983	0.401102	0.266213	0.155373	0.163773	0.0280909	0.35145	0.120888	0.209721	0.134444	0.15556	0.0776034	0.112581	0.0279669
-1.269	0.492724	0.150716	0.233585	0.401984	0.268478	0.155615	0.164998	0.0274181	0.352765	0.121306	0.209324	0.131087	0.15675	0.0784477	0.113089	0.0277754
-1.268	0.496174	0.145232	0.229032	0.402851	0.270712	0.155881	0.166183	0.0266081	0.354046	0.121706	0.208862	0.127438	0.157951	0.0793197	0.113494	0.0275719
-1.267	0.499537	0.139611	0.224478	0.403663	0.272946	0.156071	0.1674	0.0256954	0.355335	0.122108	0.208318	0.123486	0.159163	0.0801837	0.113836	0.0272401
-1.266	0.502883	0.133931	0.219868	0.404438	0.275214	0.156242	0.168586	0.0247391	0.356569	0.122503	0.207706	0.119348	0.160408	0.0810627	0.114117	0.0269402
-1.265	0.506174	0.128107	0.215187	0.40516	0.277424	0.156463	0.169736	0.0237533	0.357816	0.122875	0.206983	0.114895	0.161646	0.0819787	0.114445	0.026389
-1.264	0.509413	0.122239	0.210494	0.405873	0.279618	0.156667	0.170909	0.0228958	0.359072	0.123233	0.206136	0.110312	0.16289	0.0828626	0.114654	0.0258367
-1.263	0.512663	0.115946	0.205739	0.406548	0.281835	0.15693	0.17207	0.0221052	0.3603	0.123577	0.205202	0.105703	0.164156	0.0837959	0.114882	0.02514
-1.262	0.515816	0.109443	0.201033	0.40714	0.284058	0.157148	0.173224	0.0214602	0.36149	0.123903	0.204139	0.100981	0.165408	0.0847456	0.114975	0.0243988
-1.261	0.518926	0.10328	0.196533	0.4077	0.286259	0.157141	0.174386	0.0207057	0.362637	0.124214	0.202974	0.0961758	0.166667	0.0856729	0.115126	0.0236246
-1.26	0.522029	0.0968985	0.192015	0.40821	0.288454	0.157235	0.175495	0.0198643	0.363758	0.124513	0.201737	0.0912915	0.167908	0.0866257	0.115294	0.022811
-1.259	0.525071	0.0910795	0.187575	0.408668	0.290651	0.157315	0.176651	0.018986	0.364833	0.124809	0.200434	0.0862701	0.169149	0.0875716	0.11537	0.0220069
-1.258	0.528023	0.0853138	0.182919	0.409087	0.292831	0.157436	0.177826	0.0180906	0.365891	0.125065	0.199061	0.0812959	0.170408	0.0885178	0.115393	0.0211701
-1.257	0.531012	0.0798806	0.178339	0.409516	0.295099	0.157515	0.17899	0.0171608	0.366923	0.125311	0.19754	0.0764515	0.171634	0.0894724	0.115444	0.0203305
-1.256	0.533908	0.0748091	0.173979	0.409864	0.297306	0.157407	0.18016	0.016178	0.367943	0.125545	0.195914	0.0716876	0.172848	0.090399	0.115524	0.0194505
-1.255	0.536749	0.0698799	0.169694	0.410178	0.299487	0.157259	0.181355	0.0151804	0.368937	0.125755	0.194174	0.0670372	0.17408	0.0913618	0.115523	0.0185744
-1.254	0.539567	0.0655816	0.165629	0.410453	0.301675	0.157096	0.182531	0.0142673	0.369874	0.125961	0.192358	0.0625921	0.175318	0.0923135	0.115492	0.0177699
-1.253	0.542353	0.0617172	0.161756	0.410702	0.303814	0.156871	0.183732	0.0133714	0.370798	0.126153	0.190458	0.0584012	0.176564	0.0933009	0.115444	0.0170509
-1.252	0.545092	0.0586868	0.158114	0.410932	0.306002	0.156522	0.184939	0.0127645	0.37169	0.126333	0.188489	0.0545829	0.177801	0.0942785	0.115286	0.0162755
-1.251	0.547778	0.0558937	0.154757	0.411061	0.308113	0.156156	0.18615	0.0123299	0.37253	0.12649	0.186456	0.0511052	0.179026	0.0952476	0.11514	0.0156992
-1.25	0.550396	0.0539269	0.151692	0.411207	0.310286	0.155677	0.187347	0.0124049	0.373337	0.126633	0.18435	0.0481654	0.180208	0.0962279	0.114933	0.0153266
-1.249	0.552946	0.052524	0.148861	0.411315	0.31248	0.15526	0.188587	0.0127318	0.374129	0.126756	0.182163	0.045651	0.181391	0.0972218	0.114585	0.0148736
-1.248	0.555456	0.0519569	0.146221	0.411333	0.31464	0.154829	0.18986	0.0134652	0.374912	0.126865	0.179833	0.0435772	0.18258	0.0982112	0.114266	0.0145177
-1.247	0.557928	0.0519992	0.143839	0.411335	0.316712	0.154411	0.191124	0.0142913	0.37569	0.126973	0.177351	0.0420027	0.183747	0.0992361	0.113892	0.0142285
-1.246	0.560375	0.0526101	0.141715	0.411358	0.318793	0.153858	0.192411	0.0152792	0.376435	0.127067	0.174782	0.0409559	0.18495	0.100235	0.113399	0.0139051
-1.245	0.562751	0.0533192	0.139854	0.411268	0.32084	0.153246	0.193623	0.0161147	0.37715	0.127161	0.172121	0.0402302	0.186145	0.101265	0.112843	0.0135944
-1.244	0.565049	0.053975	0.138425	0.411125	0.322867	0.152568	0.194847	0.0169266	0.377811	0.127243	0.169381	0.0398231	0.187364	0.102319	0.11225	0.0134007
-1.243	0.567323	0.0549626	0.1374	0.410964	0.324927	0.151817	0.196077	0.0177726	0.378434	0.127322	0.166568	0.0396067	0.188546	0.103361	0.111497	0.0133147
-1.242	0.569546	0.0560931	0.136759	0.410772	0.326981	0.150877	0.197316	0.0184917	0.379028	0.127369	0.163692	0.0397622	0.189748	0.104397	0.110672	0.0132629
-1.241	0.571706	0.0572695	0.136476	0.410549	0.329043	0.150249	0.198568	0.0193293	0.379601	0.127422	0.160789	0.0400977	0.190909	0.105407	0.10981	0.0134116
-1.24	0.573864	0.0582091	0.136505	0.410282	0.331057	0.14957	0.199826	0.02012	0.380121	0.127465	0.157801	0.040582	0.192063	0.106399	0.108827	0.013679
-1.239	0.576	0.0584536	0.136721	0.410024	0.333035	0.148861	0.201111	0.0208853	0.380657	0.127515	0.154728	0.0411281	0.193231	0.107398	0.107796	0.0139868
-1.238	0.57805	0.0585055	0.137162	0.409699	0.335078	0.148183	0.202349	0.0215655	0.381168	0.127574	0.151564	0.0417847	0.194373	0.108386	0.106781	0.0143955
-1.237	0.580038	0.0584501	0.138042	0.409337	0.337086	0.147568	0.20357	0.0222869	0.381625	0.127637	0.148353	0.04241	0.195482	0.109361	0.10566	0.0148121
-1.236	0.582014	0.0581351	0.13917	0.408935	0.339034	0.146973	0.204756	0.0229596	0.382048	0.127677	0.145089	0.0430126	0.196593	0.110323	0.104432	0.0152394
-1.235	0.583968	0.05767	0.140717	0.408491	0.341016	0.146308	0.205927	0.0235813	0.382441	0.127704	0.14177	0.0434708	0.197672	0.111279	0.103153	0.015655
-1.234	0.585887	0.0572062	0.142693	0.408043	0.342949	0.14558	0.207103	0.0239838	0.382804	0.127717	0.138371	0.0438114	0.198783	0.112258	0.101736	0.0160427
-1.233	0.587761	0.0565264	0.144963	0.407547	0.344887	0.145046	0.208253	0.0243448	0.38315	0.127717	0.134903	0.044112	0.199901	0.113253	0.100286	0.0164205
-1.232	0.589572	0.0558227	0.147259	0.406981	0.346832	0.144528	0.209407	0.0246295	0.383453	0.127709	0.131342	0.0442813	0.201024	0.114244	0.098867	0.0168577
-1.231	0.591332	0.0549113	0.149586	0.406392	0.348692	0.143933	0.210523	0.0248426	0.383736	0.127711	0.127782	0.0442187	0.202134	0.115194	0.0972951	0.017225
-1.23	0.593055	0.053932	0.15201	0.405787	0.350564	0.143408	0.211658	0.0249634	0.383947	0.127699	0.124235	0.0440052	0.203244	0.116159	0.0958124	0.0175964
-1.229	0.594742	0.053169	0.154571	0.405162	0.352394	0.142956	0.212799	0.0249269	0.384119	0.127667	0.120622	0.0437617	0.20434	0.117104	0.0943248	0.0178912
-1.228	0.596412	0.0523065	0.15705	0.404502	0.354216	0.142494	0.213973	0.0247823	0.384258	0.127625	0.116941	0.0433641	0.205408	0.118056	0.0928041	0.0181304
-1.227	0.598049	0.0513852	0.159542	0.403842	0.356031	0.142269	0.215072	0.024575	0.384368	0.127584	0.113214	0.0429371	0.206527	0.118999	0.0912291	0.0181932
-1.226	0.599642	0.0503671	0.162028	0.40312	0.357829	0.142115	0.216144	0.0243177	0.384448	0.127529	0.109486	0.0424337	0.207615	0.119927	0.0896688	0.0183197
-1.225	0.60121	0.0495365	0.164466	0.402383	0.359638	0.142048	0.217214	0.0240963	0.384522	0.127472	0.105696	0.0417776	0.208704	0.120838	0.0881046	0.0185399
-1.224	0.602752	0.0486442	0.166661	0.401623	0.361388	0.141941	0.218293	0.0240062	0.384553	0.127408	0.10189	0.0412193	0.209766	0.121766	0.0865808	0.0186188
-1.223	0.604245	0.0478248	0.168695	0.400816	0.36311	0.141711	0.219387	0.0238253	0.384534	0.127321	0.0981296	0.0406008	0.210818	0.122661	0.0850904	0.0187204
-1.222	0.605671	0.0470601	0.170661	0.399952	0.3648	0.14156	0.220426	0.0235626	0.38447	0.127233	0.0944213	0.0399575	0.211883	0.123577	0.0836686	0.0187586
-1.221	0.607065	0.0468566	0.172488	0.399087	0.366447	0.141376	0.221404	0.023214	0.384409	0.12714	0.0907998	0.0392785	0.212958	0.124495	0.0821876	0.0187286
-1.22	0.608409	0.0466821	0.174187	0.398178	0.368095	0.141255	0.222383	0.0227653	0.384297	0.127047	0.0872163	0.0385899	0.214042	0.125387	0.0807512	0.0185672
-1.219	0.609732	0.0468335	0.175836	0.397235	0.369744	0.141127	0.223343	0.0221915	0.384142	0.12693	0.0836958	0.0379208	0.21516	0.126244	0.0793604	0.0183246
-1.218	0.611016	0.0469793	0.177336	0.396261	0.371343	0.140979	0.22428	0.0216673	0.38395	0.126804	0.0802724	0.0373488	0.216266	0.127072	0.0780549	0.0181489
-1.217	0.61229	0.0474139	0.178583	0.39525	0.372918	0.140959	0.225184	0.021044	0.383728	0.126678	0.0769498	0.0368667	0.217359	0.127887	0.0768269	0.0179553
-1.216	0.613457	0.0478478	0.179675	0.394192	0.374494	0.140842	0.226038	0.0203309	0.383461	0.126552	0.0736374	0.0364728	0.218477	0.128701	0.0757145	0.017828
-1.215	0.614574	0.0485181	0.180813	0.393088	0.376024	0.140656	0.226904	0.0195169	0.383159	0.126432	0.0703781	0.0361296	0.219532	0.129485	0.0745678	0.0177267
-1.214	0.615667	0.0492795	0.181732	0.391959	0.377479	0.140616	0.227745	0.0187304	0.382842	0.126316	0.0672226	0.0358498	0.220588	0.130234	0.0735171	0.0177243
-1.213	0.616774	0.0495722	0.182414	0.390803	0.378975	0.140562	0.228608	0.0179952	0.38251	0.126197	0.0641882	0.0356293	0.221647	0.130959	0.0726069	0.0178362
-1.212	0.617857	0.0499586	0.182927	0.389612	0.380456	0.140414	0.229416	0.0173937	0.382149	0.126052	0.0612125	0.0354601	0.222695	0.131659	0.0716835	0.0179668
-1.211	0.618877	0.0500653	0.183204	0.388369	0.381882	0.140302	0.230187	0.0169604	0.381738	0.125911	0.0583213	0.0353644	0.223714	0.132368	0.0708177	0.0180591
-1.21	0.619863	0.0499119	0.183302	0.387097	0.383247	0.140322	0.230941	0.0167087	0.38131	0.12575	0.0555166	0.0352905	0.224732	0.133065	0.0699477	0.0181668
-1.209	0.620819	0.0498049	0.183204	0.385813	0.384577	0.140325	0.231627	0.0166728	0.380831	0.125577	0.0527962	0.0351948	0.225768	0.133748	0.0691925	0.0183809
-1.208	0.621767	0.0495817	0.182874	0.384495	0.385884	0.140296	0.232285	0.0168258	0.380336	0.125404	0.050213	0.0350297	0.226774	0.134408	0.0685491	0.0185056
-1.207	0.622678	0.0494157	0.182423	0.383139	0.38715	0.140346	0.232858	0.0169513	0.379823	0.125211	0.0477602	0.0348399	0.227818	0.135059	0.0680053	0.0186792
-1.206	0.62359	0.0489534	0.181769	0.381737	0.388418	0.140483	0.233416	0.0171536	0.379248	0.125017	0.0454158	0.0346411	0.228801	0.135666	0.067523	0.018784
-1.205	0.624472	0.0482283	0.180935	0.380325	0.38965	0.1406	0.233949	0.017263	0.378655	0.124822	0.0432208	0.0343821	0.229761	0.136304	0.0671326	0.0188725
-1.204	0.625353	0.047202	0.179971	0.378895	0.390894	0.140683	0.234447	0.0173475	0.378006	0.124614	0.0411762	0.0339378	0.230698	0.136933	0.0668372	0.0189171
-1.203	0.626175	0.0460694	0.17874	0.377383	0.39212	0.140826	0.234932	0.0174847	0.377322	0.124402	0.0393564	0.0334927	0.231645	0.137542	0.06663	0.0190057
-1.202	0.626972	0.0451376	0.177139	0.375869	0.393265	0.141052	0.235375	0.0177192	0.376597	0.124168	0.0376813	0.032885	0.232586	0.138159	0.0665025	0.0190019
-1.201	0.627722	0.0441549	0.175464	0.374296	0.394341	0.141403	0.235781	0.0178185	0.375861	0.12392	0.0361629	0.032274	0.233506	0.138771	0.0665121	0.018949
-1.2	0.628446	0.0428988	0.173718	0.372709	0.395383	0.141697	0.23615	0.0177995	0.375105	0.123644	0.0347888	0.0315048	0.234425	0.139336	0.0664831	0.0188594
-1.199	0.629113	0.0419464	0.17182	0.371083	0.396477	0.141929	0.236444	0.018055	0.374335	0.123386	0.0335465	0.0305187	0.235322	0.139863	0.0664359	0.018838
-1.198	0.629758	0.0407933	0.169786	0.369381	0.397535	0.142082	0.236689	0.0182978	0.37357	0.123126	0.0324519	0.0294907	0.236203	0.140366	0.0663838	0.018781
-1.197	0.63037	0.0397052	0.167756	0.367642	0.398511	0.142195	0.236944	0.0185208	0.372748	0.122852	0.0315833	0.0283141	0.237104	0.140894	0.0663997	0.0187524
-1.196	0.63095	0.0385902	0.165499	0.365841	0.399479	0.142255	0.237178	0.018763	0.371882	0.122549	0.030863	0.027015	0.237975	0.141434	0.0664564	0.0187532
-1.195	0.63151	0.0375552	0.163157	0.364047	0.400385	0.142245	0.237367	0.0188426	0.370989	0.122235	0.0302921	0.025753	0.238823	0.141952	0.0666246	0.0188046
-1.194	0.63205	0.0361503	0.160677	0.362225	0.401221	0.142244	0.237577	0.0187984	0.370066	0.121907	0.0298434	0.024422	0.239665	0.142439	0.0668288	0.0187848
-1.193	0.632556	0.0348908	0.158105	0.360372	0.402003	0.142088	0.237762	0.0186008	0.369121	0.12157	0.0295685	0.0230746	0.240492	0.142899	0.0669718	0.0186798
-1.192	0.633051	0.0334124	0.155466	0.358526	0.402779	0.141869	0.237893	0.0183326	0.368196	0.121228	0.0294364	0.0217058	0.241296	0.143341	0.0671866	0.0184404
-1.191	0.6335	0.0320267	0.15282	0.356605	0.403585	0.141652	0.238026	0.0180068	0.367208	0.120863	0.0294254	0.0203369	0.242062	0.143804	0.0675275	0.0181207
-1.19	0.633912	0.0306762	0.150208	0.354625	0.40433	0.141397	0.238156	0.0177545	0.366178	0.120481	0.0294954	0.0190115	0.242806	0.144293	0.0678341	0.0177285
-1.189	0.634264	0.0298183	0.14747	0.352654	0.405068	0.141131	0.23827	0.0175866	0.365109	0.120098	0.0296471	0.0177969	0.243548	0.144778	0.0681066	0.0173137
-1.188	0.634596	0.0293389	0.144609	0.350658	0.405802	0.140729	0.238369	0.0174435	0.364046	0.119698	0.0298357	0.0168467	0.244272	0.145235	0.0684149	0.016883
-1.187	0.634866	0.0290269	0.141701	0.348652	0.406514	0.14028	0.238455	0.017254	0.362955	0.11929	0.0300685	0.0160829	0.244986	0.145715	0.068634	0.0164364
-1.186	0.63512	0.0290001	0.138762	0.346602	0.407213	0.13978	0.238502	0.0168975	0.361801	0.118866	0.0303319	0.015609	0.245697	0.146175	0.0688143	0.0159845
-1.185	0.635364	0.0292389	0.135844	0.344536	0.40792	0.139289	0.238533	0.0165097	0.360616	0.11843	0.0306128	0.0154107	0.246369	0.146618	0.0689689	0.0155931
-1.184	0.635536	0.0301117	0.132988	0.342453	0.408598	0.138973	0.238525	0.0162334	0.359416	0.117964	0.0309206	0.0155529	0.247026	0.14709	0.0690552	0.0153451
-1.183	0.635684	0.0313905	0.130222	0.34032	0.409217	0.138507	0.238507	0.0159975	0.358174	0.11748	0.0311613	0.0161729	0.247664	0.147549	0.0691269	0.0151764
-1.182	0.635781	0.0325675	0.127542	0.338147	0.409767	0.138058	0.238497	0.0157364	0.356907	0.116989	0.0313888	0.017092	0.248267	0.148018	0.0691869	0.0150399
-1.181	0.635825	0.0336438	0.124896	0.33592	0.410289	0.137713	0.238495	0.0155219	0.355621	0.116473	0.0315847	0.0180895	0.248841	0.148492	0.0690926	0.0149158
-1.18	0.635812	0.0345638	0.122373	0.333623	0.41081	0.137413	0.238489	0.015206	0.354291	0.115932	0.0317453	0.0190918	0.249414	0.148952	0.0690399	0.0149373
-1.179	0.63576	0.0353846	0.119944	0.331339	0.41132	0.137055	0.238441	0.0148749	0.352955	0.11536	0.0319138	0.0201584	0.249973	0.149437	0.0689221	0.0148934
-1.178	0.635681	0.0363705	0.117628	0.329043	0.411806	0.13664	0.238348	0.0146963	0.35158	0.11479	0.0320769	0.0212448	0.250514	0.14992	0.0687025	0.0149277
-1.177	0.635568	0.0374903	0.115378	0.326721	0.412311	0.136099	0.238276	0.0146118	0.350177	0.114199	0.0322157	0.0222901	0.251037	0.150403	0.0685786	0.0150171
-1.176	0.6354	0.0387248	0.113301	0.324312	0.412775	0.135511	0.23818	0.0144949	0.348722	0.113624	0.0324002	0.0232616	0.251545	0.150908	0.0684323	0.0151881
-1.175	0.63524	0.0399739	0.111465	0.321901	0.4132	0.135001	0.238047	0.0143631	0.347243	0.113028	0.0325686	0.0241225	0.252024	0.151425	0.0682936	0.0153897
-1.174	0.635051	0.0411145	0.109789	0.31945	0.413607	0.134291	0.237866	0.0144275	0.34572	0.112413	0.0326789	0.0249376	0.252504	0.151918	0.068102	0.0156483
-1.173	0.634817	0.042294	0.108296	0.317005	0.414007	0.133576	0.237643	0.0144942	0.344176	0.11179	0.0327113	0.0256368	0.252955	0.152413	0.067828	0.0158886
-1.172	0.634581	0.0431848	0.106859	0.314533	0.414373	0.132863	0.237471	0.0144323	0.342609	0.111163	0.0326958	0.0262395	0.253372	0.152917	0.0675307	0.0161504
-1.171	0.634329	0.0440383	0.10554	0.311992	0.4147	0.131986	0.237252	0.0145425	0.340993	0.110544	0.0326723	0.0267553	0.253756	0.153412	0.0672438	0.0164643
-1.17	0.634035	0.0446032	0.104322	0.309438	0.415014	0.131066	0.237025	0.0144439	0.339313	0.109907	0.0325988	0.0271712	0.254122	0.153929	0.0670164	0.0167593
-1.169	0.633717	0.0449618	0.103305	0.306879	0.415279	0.129941	0.236785	0.0144845	0.337611	0.10927	0.0324338	0.0275492	0.254468	0.154473	0.066748	0.0170658
-1.168	0.633343	0.0450794	0.102322	0.304276	0.415494	0.128935	0.236511	0.0145389	0.335917	0.108623	0.0322176	0.0278933	0.254788	0.155008	0.066442	0.0174179
-1.167	0.632927	0.0451266	0.101563	0.301706	0.415713	0.127796	0.236236	0.0146934	0.334184	0.107961	0.0319598	0.0281107	0.25512	0.155516	0.0660682	0.0178696
-1.166	0.63249	0.0453287	0.100849	0.299045	0.415933	0.126472	0.235964	0.0149935	0.332404	0.107276	0.0316591	0.0281914	0.255424	0.155979	0.0656121	0.0182705
-1.165	0.632037	0.0454714	0.100155	0.29637	0.416103	0.125165	0.235694	0.0154867	0.330628	0.10659	0.0312734	0.0281373	0.255709	0.156459	0.065115	0.0185998
-1.164	0.631544	0.0452232	0.0996627	0.293673	0.416293	0.123802	0.235443	0.0161172	0.328801	0.105876	0.030863	0.028002	0.255959	0.156937	0.0644797	0.0188226
-1.163	0.631013	0.0447473	0.0993629	0.290933	0.416453	0.122506	0.235182	0.016821	0.326966	0.105164	0.0304116	0.0277786	0.256191	0.157402	0.0638057	0.0189835
-1.162	0.630442	0.0441514	0.0989892	0.288148	0.416531	0.121219	0.234872	0.0175255	0.32512	0.104453	0.0299221	0.0274398	0.256399	0.157851	0.0631149	0.0191718
-1.161	0.629812	0.0431483	0.0987136	0.285347	0.416644	0.119782	0.234562	0.0181599	0.323265	0.103722	0.0293542	0.0269769	0.25655	0.158335	0.0624193	0.0192977
-1.16	0.629154	0.0422456	0.0986807	0.282502	0.416695	0.118308	0.234234	0.0188456	0.321392	0.102965	0.0288004	0.0264079	0.256669	0.158792	0.0616591	0.0194006
-1.159	0.628456	0.0413233	0.0987538	0.279581	0.4167	0.116805	0.233943	0.0193762	0.319437	0.102193	0.0282063	0.0257738	0.256756	0.159236	0.0609082	0.0194978
-1.158	0.627709	0.0404304	0.0988307	0.276697	0.416692	0.115269	0.233584	0.0198404	0.31745	0.10142	0.027609	0.0249744	0.256833	0.159681	0.0601503	0.0196517
-1.157	0.626918	0.039857	0.0991157	0.273837	0.416726	0.113776	0.23321	0.0201038	0.315477	0.100629	0.026986	0.0241926	0.256891	0.160127	0.0594192	0.0197593
-1.156	0.626119	0.0394969	0.099462	0.270962	0.416669	0.112242	0.232897	0.0205007	0.313503	0.0998278	0.026301	0.0233397	0.256924	0.160578	0.0586168	0.0198722
-1.155	0.6253	0.038907	0.100091	0.268075	0.41659	0.110646	0.232528	0.0208594	0.311534	0.0990051	0.0255869	0.0225151	0.25696	0.160979	0.0578448	0.0201007
-1.154	0.624443	0.0384137	0.10073	0.265216	0.416495	0.109037	0.23219	0.0211715	0.309548	0.0981779	0.0248608	0.0217891	0.256986	0.16138	0.0569808	0.0202026
-1.153	0.623545	0.0376346	0.101455	0.26237	0.416393	0.107474	0.23181	0.0214397	0.307533	0.0973427	0.0241944	0.0212367	0.257001	0.161794	0.0560435	0.0203
-1.152	0.62262	0.0367349	0.102251	0.259482	0.416223	0.105905	0.231445	0.0217995	0.305522	0.0965135	0.0234912	0.020746	0.25701	0.16217	0.0551545	0.0204212
-1.151	0.621636	0.0359794	0.103118	0.256553	0.415999	0.104178	0.23104	0.0219646	0.303522	0.0956777	0.0227963	0.0203381	0.256985	0.162542	0.0543197	0.0204858
-1.15	0.62059	0.0352493	0.104124	0.253619	0.415764	0.102479	0.23064	0.0220372	0.3015	0.0948467	0.0221225	0.0198974	0.256962	0.162922	0.0534476	0.0205945
-1.149	0.6195	0.034528	0.105048	0.250656	0.415541	0.100507	0.230204	0.0219687	0.299491	0.0940097	0.0214555	0.0195283	0.256913	0.163266	0.0526222	0.0205139
-1.148	0.618401	0.0341816	0.105942	0.247701	0.415284	0.098505	0.229761	0.0221113	0.297443	0.0931566	0.0208439	0.0190807	0.256873	0.163606	0.0518025	0.0204399
-1.147	0.617241	0.0338076	0.106999	0.244732	0.414943	0.0964663	0.229307	0.0222002	0.29537	0.0923232	0.0202826	0.0187692	0.256806	0.163928	0.0510433	0.0202932
-1.146	0.616076	0.0331668	0.10795	0.241769	0.414562	0.0945999	0.228855	0.0222571	0.293339	0.0915015	0.019773	0.0185406	0.256713	0.164213	0.0502431	0.0201494
-1.145	0.61489	0.0325686	0.108951	0.238782	0.414138	0.0928128	0.228412	0.022044	0.291292	0.090674	0.0193342	0.018344	0.256619	0.164506	0.0493106	0.0199476
-1.144	0.613664	0.0319556	0.109985	0.235795	0.413727	0.0911636	0.227937	0.0218139	0.289225	0.089839	0.0189491	0.0182398	0.256507	0.164782	0.0483756	0.0197387
-1.143	0.612402	0.0317324	0.111065	0.232828	0.413339	0.0894456	0.227421	0.0215763	0.287123	0.0890179	0.0185982	0.0181888	0.25638	0.164997	0.047509	0.0194096
-1.142	0.611099	0.0313956	0.111944	0.229855	0.412933	0.0876598	0.226868	0.021323	0.285007	0.0882106	0.0182516	0.0182117	0.256217	0.165186	0.0466296	0.0189915
-1.141	0.609751	0.0309872	0.112579	0.226822	0.412502	0.0858941	0.226283	0.0211621	0.282866	0.0874228	0.0179691	0.0182874	0.256029	0.165355	0.0458439	0.0186097
-1.14	0.60835	0.0307517	0.113315	0.223802	0.412041	0.0840614	0.225697	0.0209977	0.280725	0.086629	0.0176989	0.0183582	0.255836	0.165494	0.0449674	0.0182822
-1.139	0.606903	0.0304639	0.114006	0.220783	0.411554	0.0824043	0.225046	0.0206399	0.278583	0.0858135	0.0174803	0.0183698	0.255586	0.165626	0.0441983	0.0179553
-1.138	0.605443	0.0302429	0.11445	0.217746	0.411052	0.0807127	0.224364	0.020143	0.276373	0.0849964	0.0172917	0.018454	0.255334	0.165732	0.0434083	0.0176081
-1.137	0.603926	0.0300155	0.114773	0.214693	0.410464	0.079102	0.223642	0.0196504	0.274185	0.0842037	0.017191	0.0185535	0.255078	0.165778	0.0425478	0.017216
-1.136	0.602376	0.0298217	0.114924	0.211619	0.409908	0.0775541	0.222916	0.0190124	0.271983	0.0834078	0.0171184	0.0186693	0.254803	0.165796	0.0417103	0.016779
-1.135	0.600794	0.0297876	0.115138	0.208521	0.409364	0.0759059	0.222136	0.0183459	0.269754	0.0826137	0.0170653	0.0187859	0.254497	0.165798	0.0409565	0.016441
-1.134	0.599196	0.0300401	0.11517	0.205402	0.40881	0.0742299	0.221355	0.0177507	0.267512	0.0818152	0.0170553	0.0188682	0.254174	0.165748	0.0401332	0.0161233
-1.133	0.597557	0.0305027	0.115051	0.20233	0.408213	0.0725852	0.22056	0.0171956	0.265268	0.0810328	0.017087	0.0189538	0.253824	0.16567	0.039384	0.015864
-1.132	0.595812	0.0307129	0.114943	0.199231	0.407601	0.0710168	0.219733	0.0167171	0.263	0.0802634	0.0171433	0.0189817	0.253463	0.165574	0.038525	0.0155402
-1.131	0.594085	0.0306585	0.114531	0.196087	0.407009	0.069436	0.21883	0.016124	0.260723	0.0795022	0.0172577	0.0189581	0.253093	0.165458	0.0376408	0.015297
-1.13	0.592333	0.030665	0.11425	0.19296	0.406386	0.0677657	0.217966	0.0154618	0.258467	0.0787315	0.0173911	0.0188981	0.252711	0.165307	0.0368601	0.0150063
-1.129	0.590495	0.0306561	0.113932	0.18985	0.40572	0.0662385	0.217019	0.0147688	0.256201	0.0779775	0.0175406	0.0187795	0.252311	0.165123	0.0361242	0.0147129
-1.128	0.588627	0.0308769	0.113586	0.186732	0.405081	0.0647429	0.216021	0.0141602	0.253928	0.0772255	0.0176952	0.0187492	0.25189	0.164912	0.0354	0.0145198
-1.127	0.586736	0.0309885	0.113084	0.183582	0.404421	0.0633567	0.215002	0.013703	0.251673	0.0764719	0.0178578	0.0187056	0.251409	0.164654	0.0347691	0.0143458
-1.126	0.584762	0.0311861	0.112572	0.180498	0.403715	0.0618996	0.213987	0.0132847	0.249413	0.0757325	0.0179504	0.0185983	0.250919	0.16435	0.0340716	0.014123
-1.125	0.582777	0.0314766	0.112028	0.177432	0.403007	0.0605879	0.212947	0.0130251	0.247145	0.0749982	0.0181228	0.0184886	0.250401	0.164018	0.0333432	0.013908
-1.124	0.580738	0.031833	0.111505	0.174356	0.40222	0.0597431	0.211837	0.0128256	0.244849	0.0742659	0.0183157	0.0183827	0.249879	0.163638	0.0327377	0.0137664
-1.123	0.578668	0.0319223	0.110893	0.171289	0.401445	0.0589962	0.210702	0.0125859	0.242562	0.0735423	0.0185128	0.0183137	0.249353	0.163219	0.032097	0.0135803
-1.122	0.57655	0.0322487	0.110265	0.168223	0.400682	0.058194	0.209547	0.0124689	0.240236	0.0728343	0.0186566	0.0182738	0.248824	0.162802	0.0315593	0.0133347
-1.121	0.574402	0.0324626	0.109508	0.16516	0.399862	0.057448	0.208356	0.0123992	0.23793	0.0721126	0.0187958	0.0182846	0.248258	0.162319	0.0311327	0.0132813
-1.12	0.572195	0.0325786	0.108727	0.162083	0.398998	0.0567838	0.207173	0.0124512	0.235631	0.0713945	0.0189411	0.0182401	0.24768	0.161793	0.0307995	0.0133191
-1.119	0.569898	0.0327253	0.108051	0.159011	0.398088	0.0561566	0.205994	0.0124783	0.233327	0.0706803	0.0190574	0.0181949	0.247067	0.161239	0.0304615	0.0134228
-1.118	0.56761	0.0331039	0.107456	0.155944	0.397162	0.0558377	0.204741	0.0124223	0.231043	0.0699695	0.019173	0.0181182	0.246445	0.160679	0.0302487	0.0133646
-1.117	0.565266	0.0335098	0.106845	0.152926	0.396216	0.0556044	0.203451	0.0124538	0.228737	0.0692632	0.0192883	0.0180927	0.24583	0.160103	0.0300242	0.013356
-1.116	0.562887	0.0341784	0.106184	0.149925	0.39525	0.055276	0.202114	0.0126168	0.226444	0.0685537	0.0194157	0.0181131	0.245177	0.159528	0.0297813	0.0132776
-1.115	0.560434	0.0347571	0.105478	0.146931	0.394248	0.054974	0.200799	0.0129544	0.224138	0.0678622	0.0194982	0.0181721	0.244539	0.158895	0.0295899	0.0132688
-1.114	0.55792	0.0349522	0.104806	0.143937	0.393228	0.0548265	0.19951	0.0133573	0.221826	0.0671604	0.0195505	0.0182137	0.243894	0.158239	0.0294003	0.0133634
-1.113	0.555363	0.0354128	0.104091	0.140978	0.392168	0.0547924	0.198206	0.0136996	0.219526	0.0664595	0.0196104	0.0182913	0.243268	0.157592	0.0292492	0.0134881
-1.112	0.552785	0.0357538	0.10344	0.138045	0.391053	0.0545257	0.196926	0.0140127	0.217229	0.0657695	0.0196631	0.0183927	0.24261	0.156927	0.0293217	0.0134908
-1.111	0.550112	0.0357375	0.102893	0.13507	0.389964	0.0543775	0.195608	0.0140762	0.21494	0.0650892	0.019672	0.0184485	0.241921	0.156222	0.0293004	0.0134621
-1.11	0.547433	0.0358359	0.102315	0.132083	0.388791	0.0541395	0.194226	0.0141662	0.212669	0.0644022	0.0196617	0.0184653	0.241228	0.155468	0.0292969	0.0134376
-1.109	0.544697	0.0359449	0.101755	0.129192	0.387584	0.0540545	0.19285	0.0142785	0.210428	0.0637318	0.0196333	0.0184765	0.240529	0.154678	0.0292093	0.0133872
-1.108	0.541887	0.0359715	0.101243	0.126342	0.386374	0.0539897	0.191385	0.0144599	0.20817	0.0630576	0.0195916	0.0184593	0.239835	0.153907	0.0290686	0.013309
-1.107	0.539038	0.0362717	0.100833	0.123545	0.385116	0.0539971	0.189954	0.0146302	0.205969	0.062401	0.0195631	0.0184062	0.239116	0.153095	0.0290195	0.0131363
-1.106	0.536101	0.0364553	0.100496	0.12075	0.383803	0.0540121	0.188541	0.0148705	0.203789	0.0617504	0.0195371	0.0182922	0.238389	0.152288	0.0289972	0.0129247
-1.105	0.533102	0.0360448	0.100156	0.117961	0.38246	0.053885	0.187079	0.0151556	0.201638	0.0611048	0.0194714	0.0182095	0.237648	0.151452	0.0290502	0.0127642
-1.104	0.530081	0.0359751	0.0998743	0.115147	0.38113	0.0537066	0.18557	0.0152725	0.199457	0.0604556	0.0193812	0.0180038	0.236882	0.150631	0.0291404	0.0126876
-1.103	0.526886	0.0360773	0.0996124	0.112322	0.379736	0.053439	0.184064	0.0156204	0.197274	0.0598109	0.019318	0.0178851	0.236095	0.149774	0.0292035	0.0127082
-1.102	0.523712	0.036193	0.0994202	0.109548	0.378309	0.0531984	0.18249	0.0156966	0.195116	0.0591702	0.0192735	0.0179164	0.235282	0.14892	0.0292811	0.012727
-1.101	0.520508	0.0360037	0.0992275	0.106861	0.376792	0.0526976	0.180926	0.0156979	0.193017	0.0585305	0.0192097	0.0179365	0.234439	0.14804	0.0293784	0.0126314
-1.1	0.51726	0.0361339	0.0990958	0.1042	0.37524	0.0522868	0.179308	0.0157102	0.190916	0.0578965	0.0191748	0.0179427	0.233586	0.147144	0.0293648	0.0125869
-1.099	0.513886	0.0365208	0.0990217	0.101533	0.373667	0.0518331	0.177672	0.0156406	0.188822	0.0572794	0.0191342	0.0180012	0.232695	0.146249	0.029477	0.0125243
-1.098	0.510543	0.0366041	0.0989571	0.098913	0.372131	0.0513828	0.176065	0.0155497	0.186758	0.0566667	0.0191056	0.0180567	0.231826	0.145342	0.0296816	0.0124562
-1.097	0.507208	0.0369093	0.0990164	0.0963191	0.370592	0.0510067	0.17438	0.0154843	0.184711	0.0560431	0.0190557	0.0181152	0.230953	0.144415	0.0297708	0.0123288
-1.096	0.503814	0.0370779	0.0992138	0.0937282	0.369023	0.0507046	0.172702	0.015421	0.18265	0.0554398	0.0189743	0.0182058	0.230074	0.143466	0.0297981	0.0122648
-1.095	0.500354	0.0371031	0.0992836	0.0911499	0.367411	0.0502579	0.17103	0.0153452	0.18064	0.0548338	0.0189083	0.0183019	0.22919	0.142553	0.0298609	0.012204
-1.094	0.496865	0.0371394	0.0993729	0.0886052	0.365791	0.0497573	0.169358	0.0151839	0.178641	0.0542291	0.0189147	0.0184424	0.228312	0.141671	0.0299074	0.0122155
-1.093	0.493376	0.0372756	0.0994713	0.086138	0.364169	0.0492552	0.16767	0.0151135	0.17666	0.0536421	0.0189361	0.0185758	0.227406	0.14076	0.0300569	0.0121459
-1.092	0.489833	0.0369506	0.0994952	0.0836463	0.36254	0.0487865	0.166043	0.014995	0.17467	0.0530648	0.0189795	0.0187373	0.226458	0.139853	0.0301348	0.0121866
-1.091	0.486251	0.0364588	0.099647	0.0812012	0.360832	0.0482956	0.16436	0.0148018	0.172721	0.0524909	0.0189975	0.0188302	0.225475	0.138919	0.0301874	0.0123133
-1.09	0.482533	0.0359796	0.0997933	0.0788034	0.359112	0.0476228	0.162724	0.0146443	0.170763	0.0519338	0.0190625	0.0190004	0.22447	0.13796	0.0302177	0.0125022
-1.089	0.47883	0.0352614	0.100045	0.0764088	0.357349	0.0471041	0.161109	0.0144953	0.168829	0.0513779	0.019158	0.0192274	0.22346	0.137013	0.0302779	0.0127107
-1.088	0.475087	0.0345686	0.100137	0.0740867	0.355515	0.0466286	0.159475	0.0144305	0.166938	0.0508364	0.0192934	0.0194816	0.22244	0.136092	0.0303773	0.0128671
-1.087	0.471302	0.0337655	0.10036	0.0718165	0.353637	0.0462723	0.157852	0.0144491	0.165053	0.0502989	0.019356	0.0196791	0.221422	0.135194	0.0303801	0.013006
-1.086	0.467483	0.0333502	0.100617	0.0695939	0.351756	0.0457151	0.156252	0.0145264	0.163155	0.0497795	0.019484	0.0199478	0.220413	0.134313	0.0304538	0.0131621
-1.085	0.463624	0.033074	0.100783	0.0673747	0.349848	0.0452626	0.154613	0.0146807	0.161264	0.0492502	0.0196251	0.0202128	0.219339	0.133415	0.0305881	0.013383
-1.084	0.459792	0.0327301	0.100904	0.0651667	0.347906	0.0448057	0.152997	0.0147961	0.159403	0.0487271	0.0197527	0.0203999	0.218228	0.132509	0.0306567	0.013594
-1.083	0.45593	0.0323013	0.100869	0.0630138	0.345916	0.0445614	0.151381	0.0147846	0.157557	0.0482175	0.0198173	0.0205287	0.217117	0.131652	0.0307402	0.0137623
-1.082	0.452044	0.0318607	0.100724	0.0609179	0.343826	0.0442942	0.149758	0.014786	0.155732	0.0477091	0.0198411	0.0206659	0.21601	0.130774	0.0308691	0.0139584
-1.081	0.448152	0.0316433	0.10057	0.0588527	0.341735	0.0439345	0.148115	0.0147028	0.153951	0.0472024	0.0198524	0.0207945	0.214884	0.129888	0.0310511	0.0141637
-1.08	0.444182	0.0315394	0.100488	0.0568613	0.339689	0.0435862	0.146482	0.0147046	0.152194	0.0466858	0.0198556	0.0209172	0.213767	0.129033	0.031207	0.014335
-1.079	0.440111	0.0314159	0.10047	0.0549384	0.337589	0.0431578	0.144851	0.0146709	0.150442	0.0461708	0.0198798	0.0210071	0.212647	0.128184	0.0313065	0.0145304
-1.078	0.43592	0.0315813	0.100403	0.0530687	0.335504	0.0427343	0.143294	0.0146482	0.148719	0.0456389	0.019914	0.0210373	0.211497	0.127303	0.0313249	0.0146683
-1.077	0.431826	0.0320522	0.100174	0.0513286	0.333415	0.0424296	0.14176	0.014686	0.146994	0.0451341	0.0199738	0.0208491	0.210332	0.1264	0.0314058	0.0148807
-1.076	0.427767	0.0325581	0.0997488	0.0496823	0.331313	0.0420554	0.140171	0.0146708	0.14533	0.0446409	0.0200227	0.0207035	0.209147	0.125542	0.0315113	0.0149706
-1.075	0.423595	0.0329006	0.0991626	0.0480511	0.329194	0.041783	0.138622	0.0147964	0.14367	0.0441434	0.0200065	0.0205204	0.207919	0.124666	0.031661	0.0150027
-1.074	0.419415	0.0334604	0.0985528	0.0464778	0.327036	0.0414622	0.137122	0.0149083	0.142045	0.0436542	0.0200395	0.0203024	0.206712	0.123802	0.0318057	0.0150485
-1.073	0.415207	0.0341052	0.0978442	0.0450061	0.32482	0.0412334	0.135668	0.015025	0.140483	0.0431702	0.0200882	0.0200425	0.205477	0.122948	0.0318844	0.0150725
-1.072	0.410916	0.0345841	0.0970065	0.0435873	0.322564	0.0409643	0.134206	0.0152015	0.138946	0.042678	0.020148	0.0199676	0.204247	0.122107	0.0319904	0.0151025
-1.071	0.406602	0.034878	0.0961088	0.0422747	0.320259	0.0406266	0.132752	0.01531	0.137465	0.0421868	0.0201909	0.0198296	0.203033	0.121256	0.0321816	0.0151162
-1.07	0.402256	0.0351348	0.0949751	0.0411332	0.317948	0.0402066	0.131295	0.0154201	0.135998	0.0417089	0.020146	0.019688	0.201796	0.1204	0.0323652	0.0151698
-1.069	0.397905	0.0352708	0.0938582	0.0399858	0.315651	0.039923	0.129865	0.0154473	0.134599	0.0412431	0.0200839	0.0194281	0.200572	0.119599	0.0325053	0.0152159
-1.068	0.393492	0.0355367	0.0927469	0.0389137	0.313335	0.039714	0.128438	0.0154405	0.133196	0.0407791	0.020045	0.0193147	0.199336	0.118815	0.0327336	0.0153098
-1.067	0.389076	0.0360202	0.0915493	0.0379789	0.310948	0.0395604	0.127047	0.0154188	0.131803	0.0403106	0.0200111	0.0193347	0.198086	0.118031	0.0329303	0.0152596
-1.066	0.384655	0.0364628	0.0902598	0.0371518	0.308596	0.0395104	0.125622	0.0155235	0.130438	0.0398595	0.0200145	0.0191424	0.196815	0.117251	0.03311	0.0150633
-1.065	0.3802	0.0367605	0.0890055	0.0364499	0.30626	0.0392836	0.124141	0.0156959	0.129121	0.0393983	0.0199666	0.0189666	0.195547	0.116468	0.0334175	0.0149462
-1.064	0.375632	0.0369742	0.0877661	0.0358457	0.30386	0.0388763	0.122751	0.0157743	0.127818	0.0389569	0.0199371	0.0189038	0.194301	0.11568	0.0337303	0.0149073
-1.063	0.37104	0.0374324	0.086565	0.0353625	0.301455	0.0384839	0.121391	0.0158749	0.126528	0.0385518	0.019876	0.0189017	0.193057	0.114895	0.0341316	0.0149027
-1.062	0.3664	0.0378901	0.0853333	0.0350779	0.299013	0.0381328	0.12003	0.0160934	0.125309	0.0381478	0.0197991	0.0188248	0.191819	0.114105	0.0344934	0.0148477
-1.061	0.361779	0.0382685	0.0841425	0.0349143	0.296552	0.0377453	0.118677	0.0162704	0.124157	0.0377475	0.0197984	0.018656	0.190585	0.113314	0.0348228	0.0147959
-1.06	0.357154	0.0384403	0.0827706	0.0349039	0.294067	0.0373344	0.117341	0.0165132	0.123015	0.0373646	0.019796	0.0185473	0.189353	0.112497	0.0350918	0.0146928
-1.059	0.352478	0.0386172	0.0814426	0.0350035	0.291556	0.0369965	0.115984	0.016833	0.121904	0.0369895	0.0197634	0.0183868	0.188108	0.111695	0.0354451	0.0145385
-1.058	0.34778	0.0385461	0.0800311	0.0351723	0.28906	0.0366038	0.114596	0.0170517	0.120799	0.0366203	0.0196838	0.0182235	0.186862	0.110889	0.03569	0.0145581
-1.057	0.343082	0.038236	0.0783644	0.0354199	0.286506	0.0361949	0.113264	0.0172728	0.119763	0.0362413	0.0196294	0.0180252	0.185601	0.110092	0.0359039	0.014529
-1.056	0.338315	0.0378881	0.0770574	0.0357956	0.284002	0.0359745	0.111944	0.0174828	0.118772	0.0358782	0.0195853	0.0178047	0.184348	0.109263	0.0360974	0.0145478
-1.055	0.333553	0.0372575	0.0756506	0.0362112	0.281528	0.0359396	0.1106	0.0177323	0.117829	0.035548	0.0196107	0.0175224	0.183131	0.108428	0.0363284	0.0145797
-1.054	0.328812	0.0366195	0.0742868	0.0367023	0.27903	0.0358373	0.109228	0.0178744	0.116912	0.0352174	0.0196474	0.0172025	0.181897	0.107609	0.0365321	0.014565
-1.053	0.324061	0.036107	0.0729235	0.0372628	0.276491	0.0357451	0.107882	0.0180249	0.116032	0.0348849	0.019682	0.0169188	0.180641	0.106769	0.0367223	0.0144761
-1.052	0.319298	0.0355952	0.0717338	0.0378268	0.273957	0.0356606	0.106554	0.0182372	0.115201	0.0345869	0.0196695	0.0167601	0.179403	0.105947	0.0368694	0.0144648
-1.051	0.314503	0.0347274	0.0703284	0.038506	0.271401	0.0355608	0.105203	0.0184155	0.114437	0.0342886	0.0197549	0.0166737	0.178148	0.105108	0.0369561	0.0144472
-1.05	0.309695	0.033953	0.068919	0.039281	0.268866	0.0355722	0.103884	0.0182898	0.113713	0.0339974	0.0198315	0.016637	0.176917	0.104252	0.0369332	0.0144341
-1.049	0.304947	0.0335055	0.0675957	0.0401376	0.266316	0.0356127	0.102547	0.0180368	0.113013	0.0337077	0.0198868	0.0166572	0.175679	0.103354	0.0370258	0.0144575
-1.048	0.300185	0.0333742	0.066211	0.0410383	0.263743	0.0358271	0.101203	0.017791	0.112409	0.0334338	0.0198941	0.0167489	0.174398	0.102452	0.0370687	0.014464
-1.047	0.295455	0.0334273	0.0648793	0.0419685	0.261185	0.0360509	0.0998581	0.0176634	0.111818	0.0331771	0.0198991	0.0169505	0.173127	0.101548	0.0370767	0.0145276
-1.046	0.290719	0.0335069	0.0635076	0.04286	0.258611	0.0361604	0.0985206	0.0174205	0.111269	0.0329137	0.0198654	0.017158	0.171824	0.100613	0.0370038	0.0145635
-1.045	0.285999	0.0331609	0.0621563	0.043817	0.256072	0.0361941	0.0972029	0.0172584	0.11073	0.0326678	0.0197995	0.0172985	0.170556	0.0996513	0.0370237	0.0146081
-1.044	0.281216	0.0328578	0.0608463	0.044802	0.253511	0.0362548	0.0958593	0.0172739	0.110228	0.0324384	0.0197387	0.0174895	0.169322	0.0986683	0.0369081	0.014664
-1.043	0.276446	0.0327823	0.0595739	0.0458321	0.250908	0.0363733	0.0944993	0.0171775	0.109727	0.0322109	0.0196308	0.0176111	0.168086	0.0976885	0.0367862	0.0146274
-1.042	0.271719	0.0325867	0.0582444	0.0468387	0.248382	0.0365145	0.0931545	0.0169837	0.10926	0.0320081	0.019512	0.0177761	0.166839	0.0967242	0.0368002	0.0145965
-1.041	0.266984	0.0325129	0.0569333	0.0478271	0.245838	0.0366831	0.0917822	0.0169137	0.10885	0.0318212	0.0193588	0.0179694	0.165569	0.0957169	0.0367819	0.0145247
-1.04	0.262246	0.0327039	0.0558607	0.0488283	0.243319	0.0369091	0.0904136	0.0169917	0.108438	0.0316423	0.0192291	0.0179747	0.164312	0.0946925	0.0366683	0.0144974
-1.039	0.25752	0.0328293	0.0547667	0.049799	0.240798	0.0370594	0.089037	0.0169885	0.108001	0.031476	0.0190928	0.0180096	0.163029	0.0936493	0.0365306	0.0144159
-1.038	0.252805	0.0327355	0.0537374	0.0507983	0.238205	0.0371399	0.0876833	0.0169477	0.107591	0.0313028	0.018927	0.0181699	0.161754	0.0926062	0.0364541	0.0142847
-1.037	0.24809	0.0322958	0.0527381	0.0517685	0.235601	0.0370726	0.0862415	0.0167983	0.107191	0.0311492	0.0187637	0.0183578	0.16048	0.0915575	0.0363093	0.0141916
-1.036	0.243331	0.0319206	0.0519677	0.052714	0.233031	0.0370588	0.0848081	0.0165417	0.106813	0.0310061	0.0185985	0.0185526	0.159253	0.0904871	0.0360635	0.0140322
-1.035	0.238535	0.0315645	0.0508833	0.0536273	0.23044	0.03685	0.0833789	0.0162479	0.106403	0.0308751	0.0185107	0.0186581	0.157985	0.0894207	0.0358193	0.0138057
-1.034	0.233776	0.0310383	0.0498645	0.0544736	0.227847	0.0368416	0.0819414	0.0159463	0.106031	0.0307586	0.0183948	0.0187103	0.156721	0.0883608	0.0356259	0.0136144
-1.033	0.229026	0.0306747	0.048993	0.0553087	0.225297	0.0368965	0.0805476	0.0157716	0.1057	0.0306606	0.0182806	0.0187107	0.155467	0.0872848	0.0355148	0.0135479
-1.032	0.224313	0.0306405	0.0482141	0.0560921	0.222775	0.0367667	0.0791859	0.0155867	0.105375	0.0305501	0.0182155	0.0187372	0.154199	0.0862273	0.0353084	0.0134853
-1.031	0.21962	0.0302644	0.0475996	0.056876	0.220298	0.0366153	0.0778039	0.0153865	0.105037	0.0304368	0.0181598	0.0187883	0.152935	0.085141	0.0351329	0.013485
-1.03	0.214912	0.0300579	0.0470217	0.0576767	0.217848	0.0364432	0.0764672	0.0151795	0.104743	0.0303258	0.0181111	0.0189365	0.151689	0.0840584	0.0349766	0.0134433
-1.029	0.210279	0.0299111	0.0465476	0.0584546	0.21537	0.0361707	0.0750713	0.014946	0.104455	0.0302355	0.0180874	0.0191207	0.150486	0.0829944	0.0347449	0.0134704
-1.028	0.205665	0.0300894	0.0459332	0.0591085	0.212921	0.0356697	0.0736834	0.0149067	0.10418	0.0301542	0.0180818	0.0193201	0.149294	0.0819229	0.0344547	0.0135456
-1.027	0.201159	0.0302744	0.0452884	0.0598077	0.210488	0.035084	0.0722968	0.0147507	0.103921	0.0300956	0.0180834	0.0195325	0.148073	0.0808699	0.0339865	0.0136625
-1.026	0.196685	0.0304819	0.0446573	0.0604627	0.208054	0.0345617	0.0709713	0.0145694	0.10368	0.0300405	0.0181181	0.0196843	0.146867	0.0797568	0.0335583	0.013762
-1.025	0.192219	0.0304502	0.0442677	0.0610305	0.205706	0.0339264	0.0696951	0.0145007	0.103437	0.0299984	0.0181669	0.0197846	0.145663	0.0786447	0.0331448	0.0138727
-1.024	0.187761	0.0306422	0.0439522	0.0615902	0.203395	0.0334244	0.0684005	0.0144323	0.103214	0.0299486	0.0182184	0.0197535	0.144423	0.077533	0.0327225	0.0140809
-1.023	0.183356	0.0308598	0.0439461	0.0621553	0.201074	0.0329184	0.0670725	0.0143453	0.103031	0.0299069	0.0182916	0.0197155	0.143185	0.0764299	0.0322339	0.0142275
-1.022	0.179027	0.0313241	0.0440794	0.0626273	0.198741	0.0324511	0.0657946	0.0141236	0.102846	0.0298805	0.0183852	0.0197198	0.14197	0.0753269	0.0318982	0.0143832
-1.021	0.174763	0.0321915	0.0443501	0.0630571	0.196499	0.0319599	0.0645527	0.0139291	0.102693	0.0298487	0.0183704	0.0197458	0.140762	0.0742217	0.0315405	0.014476
-1.02	0.17048	0.0331048	0.0447044	0.0634362	0.194305	0.0314168	0.0633069	0.0137494	0.102546	0.0298276	0.0184034	0.0197462	0.139603	0.0731085	0.0311705	0.0145286
-1.019	0.166264	0.0336513	0.0449889	0.0638098	0.192144	0.0308444	0.062051	0.0137028	0.102416	0.0298032	0.0184147	0.0197189	0.138448	0.0719939	0.0307815	0.0145918
-1.018	0.162058	0.0346017	0.04532	0.0641653	0.190074	0.0302082	0.0608664	0.0136695	0.102323	0.0297798	0.0184771	0.0196583	0.137339	0.0708577	0.0304749	0.0145842
-1.017	0.157919	0.0353892	0.0456813	0.0644597	0.188015	0.029602	0.0597024	0.0135582	0.102238	0.0297666	0.0185507	0.0196885	0.136269	0.069757	0.0300968	0.0146661
-1.016	0.153753	0.0359649	0.0460258	0.0647415	0.186031	0.0289335	0.0585621	0.0134091	0.102173	0.0297457	0.0186092	0.0197701	0.135191	0.0687197	0.029731	0.0147541
-1.015	0.149517	0.0366045	0.0463579	0.064969	0.184067	0.0282875	0.0574745	0.0130879	0.102114	0.0297219	0.0186442	0.0197157	0.134129	0.0676663	0.029526	0.0148041
-1.014	0.145373	0.0370909	0.0465916	0.0651025	0.182115	0.0277533	0.0563571	0.0128401	0.102073	0.0297061	0.0186819	0.0196733	0.133124	0.0666106	0.029252	0.0149179
-1.013	0.141242	0.0370842	0.0467956	0.065259	0.180241	0.0272626	0.0552446	0.0125869	0.10209	0.0296842	0.0187571	0.0195414	0.132138	0.0655783	0.0290068	0.0150041
-1.012	0.137188	0.0369141	0.0470905	0.0654103	0.178386	0.0268747	0.0542192	0.0124056	0.102126	0.0296729	0.0188018	0.0195042	0.131187	0.0645451	0.0288181	0.015008
-1.011	0.133192	0.0364146	0.0474426	0.06548	0.176511	0.0265453	0.0531874	0.0122754	0.102104	0.029659	0.0188139	0.0194828	0.130254	0.063499	0.0286562	0.0150009
-1.01	0.129265	0.0358839	0.0477643	0.0655354	0.174705	0.0263315	0.0521988	0.012241	0.102111	0.0296448	0.0188411	0.0194355	0.129348	0.0624713	0.0285687	0.0149228
-1.009	0.125389	0.0351881	0.0480703	0.0655386	0.172987	0.0263234	0.0512535	0.012431	0.102131	0.0296362	0.0188846	0.0194058	0.128455	0.061458	0.0285494	0.0147773
-1.008	0.121514	0.034426	0.0484768	0.0654736	0.171277	0.0266333	0.0503174	0.0128418	0.102152	0.0296177	0.0189282	0.0193281	0.127569	0.0604417	0.0285436	0.014569
-1.007	0.117786	0.033963	0.048863	0.0653881	0.169483	0.0269027	0.0493666	0.0132318	0.102193	0.0296062	0.019027	0.0191571	0.126704	0.0594576	0.0285258	0.0143692
-1.006	0.114083	0.0339606	0.0490925	0.0653195	0.16773	0.0271324	0.0484705	0.0136386	0.102254	0.0296226	0.0190962	0.0190074	0.125848	0.0584887	0.02853	0.014121
-1.005	0.110419	0.0340197	0.049287	0.0652274	0.166046	0.0273157	0.0476767	0.0139001	0.102329	0.0296395	0.0192292	0.01883	0.125015	0.0575306	0.0284687	0.0138846
-1.004	0.106841	0.0341542	0.049537	0.0651068	0.164426	0.0274555	0.0469483	0.0141284	0.102456	0.0296607	0.0193923	0.018684	0.12417	0.0566187	0.0284135	0.0136862
-1.003	0.103353	0.0345331	0.0498381	0.0649464	0.1628	0.0276822	0.0462392	0.0144073	0.102603	0.0296898	0.0195581	0.0184634	0.123352	0.055715	0.0283417	0.013524
-1.002	0.0999551	0.0352375	0.0500078	0.0647621	0.161232	0.027956	0.0455647	0.0145491	0.102766	0.0296991	0.0197122	0.0183916	0.122526	0.0548447	0.0282583	0.0132328
-1.001	0.0966403	0.0356712	0.0500818	0.0645699	0.159745	0.0281506	0.0449539	0.0148686	0.102911	0.02972	0.019859	0.0182683	0.121697	0.0540084	0.0281306	0.0129227
-1	0.0934716	0.0355625	0.0501948	0.064409	0.15826	0.0283882	0.0443623	0.0151639	0.103069	0.0297327	0.0200146	0.018188	0.120841	0.0531794	0.0280398	0.0126301
-0.999	0.090391	0.0351382	0.0503252	0.064222	0.156795	0.0286397	0.0437836	0.0153954	0.103255	0.0297523	0.020104	0.0181831	0.119993	0.0523518	0.0279197	0.0123597
-0.998	0.0874156	0.0346684	0.0504651	0.063993	0.155391	0.0289496	0.043253	0.0156165	0.103426	0.0297613	0.0201474	0.0182395	0.119128	0.051551	0.0278646	0.0121672
-0.997	0.0845529	0.0343977	0.0504579	0.0637072	0.154027	0.0293594	0.0427612	0.0157171	0.103593	0.0297772	0.0202041	0.0183532	0.118284	0.0507573	0.0277356	0.01192
-0.996	0.0818972	0.0342531	0.0506166	0.0634121	0.152709	0.029945	0.0422819	0.0158697	0.103799	0.0298154	0.0202554	0.0184741	0.117433	0.0500114	0.0276217	0.0116193
-0.995	0.0794474	0.0345266	0.0507154	0.0631202	0.151403	0.0304569	0.0418211	0.016096	0.103961	0.0298594	0.0202621	0.0185152	0.116619	0.0492792	0.0274917	0.0114017
-0.994	0.0773254	0.034757	0.0507635	0.0627874	0.15015	0.0309345	0.0413635	0.0162489	0.104162	0.0298999	0.0202341	0.0185044	0.115777	0.0485878	0.0272412	0.0111836
-0.993	0.0754907	0.0352201	0.0508329	0.062414	0.148965	0.0314686	0.0408978	0.0164209	0.104385	0.0299377	0.0202244	0.0184874	0.114943	0.0479131	0.0269673	0.011064
-0.992	0.0737704	0.035496	0.0509961	0.0620283	0.147841	0.0318617	0.0404587	0.0165902	0.104642	0.0299664	0.020253	0.0184985	0.114126	0.0472546	0.0266772	0.0109958
-0.991	0.0721539	0.0360588	0.0510557	0.061636	0.146743	0.0322703	0.0400419	0.0168009	0.104897	0.0300214	0.0202976	0.0185615	0.113338	0.0466106	0.026376	0.0109864
-0.99	0.0706742	0.0366573	0.0510311	0.061268	0.145661	0.0324912	0.0396455	0.0170133	0.105162	0.0300876	0.0203112	0.0185837	0.112547	0.0459983	0.0260485	0.0109634
-0.989	0.0693132	0.0368691	0.0509467	0.0608814	0.144595	0.0328387	0.0392671	0.0171161	0.105439	0.0301399	0.0203229	0.0186218	0.111754	0.0453951	0.0256889	0.0110186
-0.988	0.0680106	0.037053	0.0507826	0.0604778	0.143571	0.0330798	0.03893	0.017194	0.105734	0.0301734	0.0202985	0.0186817	0.110974	0.0448203	0.0253889	0.010985
-0.987	0.0668224	0.0374807	0.050641	0.0600975	0.142565	0.0333944	0.038551	0.0172853	0.106067	0.030212	0.0202537	0.0187581	0.110236	0.0443026	0.0250961	0.0110135
-0.986	0.0657301	0.037761	0.0503036	0.0597193	0.141581	0.0334768	0.0381398	0.0173614	0.106395	0.0302632	0.0202043	0.0188386	0.109511	0.0437946	0.0248465	0.0110402
-0.985	0.0647094	0.0380301	0.0497341	0.0593576	0.140606	0.033698	0.0376783	0.0174434	0.106759	0.0302829	0.0201266	0.0188745	0.1088	0.0433056	0.0245126	0.0110824
-0.984	0.0638091	0.0381837	0.049245	0.0589945	0.139683	0.033753	0.0372393	0.0175408	0.107084	0.0303124	0.0200411	0.0189731	0.108086	0.0428808	0.0242663	0.0111874
-0.983	0.0629514	0.0383036	0.0487995	0.0585997	0.138813	0.0338001	0.0368408	0.017507	0.107409	0.030344	0.0199808	0.0189885	0.107368	0.0424802	0.0240326	0.0112873
-0.982	0.0621406	0.0382607	0.0481606	0.0582117	0.137959	0.0339167	0.0364545	0.0173951	0.107758	0.0303821	0.0199884	0.0190024	0.10663	0.0421103	0.0239623	0.011477
-0.981	0.0614392	0.0377283	0.0474711	0.0577897	0.137087	0.0339981	0.0361198	0.0172544	0.108121	0.0304122	0.0199704	0.0190513	0.105912	0.0417584	0.0238024	0.0116629
-0.98	0.0608025	0.0369654	0.0468483	0.0573621	0.136205	0.0340475	0.0357896	0.0170704	0.108484	0.0304445	0.0198916	0.0190852	0.105216	0.0414219	0.023747	0.0118994
-0.979	0.0602749	0.0361371	0.0462164	0.056973	0.135317	0.0340207	0.0354916	0.0170062	0.108856	0.0304815	0.0197828	0.0190505	0.104547	0.0411152	0.0237191	0.0122523
-0.978	0.0598211	0.0354949	0.0455524	0.0565798	0.134493	0.0340143	0.0351592	0.0168875	0.109255	0.0305216	0.0196848	0.0190818	0.103895	0.0408599	0.0237314	0.012566
-0.977	0.0594621	0.0350216	0.0447686	0.0561863	0.133717	0.0339212	0.0348771	0.0167651	0.109628	0.0305461	0.0196314	0.0191671	0.103244	0.0406017	0.0236987	0.0128423
-0.976	0.0592372	0.0344994	0.0439973	0.0557856	0.132994	0.0338695	0.0345608	0.016595	0.109997	0.0305606	0.0196102	0.0192683	0.102585	0.0403732	0.0237127	0.0130912
-0.975	0.059063	0.0340264	0.0431498	0.0553507	0.132307	0.0336861	0.034241	0.0164293	0.110398	0.030576	0.0195707	0.0192401	0.101938	0.0401848	0.0237673	0.013384
-0.974	0.058948	0.0336782	0.0422611	0.0549194	0.131655	0.0334312	0.0339816	0.0160724	0.110826	0.0305952	0.019513	0.019384	0.101316	0.0400309	0.0238283	0.0136841
-0.973	0.0589205	0.0332816	0.0414197	0.0544981	0.131015	0.0332756	0.0337118	0.0159688	0.111229	0.0306054	0.0194495	0.0194904	0.100679	0.0398768	0.0238898	0.013967
-0.972	0.0590091	0.0331855	0.0404557	0.0540358	0.130449	0.0331032	0.0334464	0.0157726	0.111624	0.0306041	0.0193847	0.0196381	0.100029	0.0397361	0.023869	0.0142539
-0.971	0.0590504	0.033481	0.0395717	0.0535684	0.129868	0.0329232	0.0332256	0.0156874	0.112018	0.0305892	0.0192608	0.0197073	0.0993726	0.0395888	0.0238394	0.0144728
-0.97	0.0591982	0.0339844	0.0388771	0.053106	0.129302	0.032597	0.0330592	0.0155814	0.112415	0.0305926	0.0191459	0.0197541	0.0987301	0.0394187	0.0237467	0.0147172
-0.969	0.0593973	0.034316	0.0381629	0.0526696	0.12878	0.0323074	0.0329006	0.0154097	0.112845	0.0305713	0.01907	0.0197133	0.0981468	0.0392713	0.0235661	0.0150667
-0.968	0.0596444	0.034351	0.0376477	0.0522415	0.128235	0.0317928	0.0327385	0.0153645	0.113228	0.0305407	0.0189595	0.0195337	0.0975651	0.039149	0.0233952	0.0153317
-0.967	0.0599416	0.0341429	0.0371396	0.051809	0.127699	0.0313363	0.0325988	0.0154605	0.113593	0.030505	0.0188116	0.0193041	0.0969927	0.0390285	0.0231305	0.0155343
-0.966	0.0602939	0.0341481	0.0365843	0.051323	0.127195	0.0309735	0.0325256	0.015494	0.11396	0.0304508	0.0186421	0.0191803	0.0964484	0.0389337	0.022916	0.0156482
-0.965	0.0607451	0.0338822	0.0360867	0.0508046	0.126675	0.0305536	0.0324387	0.0155815	0.114289	0.0303964	0.0185102	0.018993	0.0958968	0.0388345	0.0227021	0.0157312
-0.964	0.0612461	0.0336462	0.0357493	0.0502996	0.126174	0.0300297	0.0323643	0.0156383	0.1146	0.0303385	0.01838	0.0187109	0.0953673	0.0387688	0.0225144	0.0157906
-0.963	0.0618806	0.0333877	0.0353479	0.0497894	0.125663	0.0295827	0.032297	0.0157322	0.114911	0.0302772	0.018215	0.018507	0.0948692	0.0387393	0.0223537	0.0159024
-0.962	0.062633	0.0333299	0.0350621	0.0492145	0.125107	0.0291337	0.0322051	0.0159994	0.115212	0.0302282	0.0180933	0.018296	0.0943798	0.0387264	0.0221709	0.0160819
-0.961	0.0634683	0.0330929	0.0345647	0.0486601	0.124527	0.0287987	0.032108	0.0161911	0.115538	0.0301385	0.0179335	0.0181791	0.0939033	0.0387324	0.0220074	0.016166
-0.96	0.064434	0.0328386	0.0342759	0.0481249	0.124022	0.0284985	0.031977	0.0162632	0.11584	0.0300431	0.0177794	0.0179802	0.0934195	0.0387743	0.0219076	0.0162399
-0.959	0.0654709	0.0326637	0.0340274	0.0475605	0.123527	0.0282334	0.0318682	0.0164924	0.116145	0.0299426	0.0176231	0.0177439	0.0929461	0.0388319	0.0218736	0.0162666
-0.958	0.0665304	0.0325476	0.0338391	0.046936	0.123108	0.0276969	0.0317734	0.016816	0.116453	0.0298495	0.0174719	0.0175372	0.0924991	0.0389004	0.0218608	0.0162946
-0.957	0.0677187	0.0325266	0.0337219	0.0463637	0.122716	0.0271559	0.0316797	0.0171009	0.116747	0.0297653	0.0173253	0.01744	0.0921017	0.0389764	0.0217483	0.0163423
-0.956	0.068975	0.0326455	0.0336306	0.0458054	0.122353	0.0268091	0.0315875	0.0173399	0.117049	0.029676	0.0171572	0.0173048	0.0917312	0.0390735	0.0216745	0.0163449
-0.955	0.0702189	0.0328876	0.0335386	0.045212	0.121988	0.0264327	0.0315372	0.0175588	0.117359	0.0295679	0.0169843	0.0173116	0.0913313	0.039164	0.0216853	0.0163462
-0.954	0.0714997	0.0329359	0.0333445	0.044628	0.121602	0.0261184	0.0314833	0.0177798	0.117666	0.0294583	0.0168133	0.017402	0.0909782	0.0392664	0.0216625	0.0163813
-0.953	0.072877	0.033092	0.0333088	0.0440235	0.121238	0.0260005	0.031455	0.0179139	0.117961	0.0293468	0.0165918	0.0174828	0.0906193	0.0393838	0.0215729	0.0162543
-0.952	0.074272	0.0331814	0.0332279	0.0434085	0.12088	0.0260006	0.0314545	0.0180024	0.118236	0.0292329	0.0163985	0.0175301	0.0903019	0.0394708	0.0215021	0.0161813
-0.951	0.0756234	0.0331636	0.032974	0.0428735	0.120544	0.0259625	0.031475	0.0180178	0.118509	0.0291082	0.0162157	0.0176852	0.0899733	0.0395623	0.0215512	0.0161264
-0.95	0.0769835	0.0331054	0.0327161	0.0422994	0.120215	0.0259013	0.031543	0.0180779	0.118742	0.0289884	0.0160437	0.0177634	0.0896985	0.039666	0.0215711	0.0160292
-0.949	0.0783612	0.0329717	0.0326164	0.0417222	0.119912	0.0257645	0.0316003	0.0181089	0.118992	0.0288427	0.0158536	0.0179032	0.089448	0.0397568	0.0215325	0.0158343
-0.948	0.0797233	0.032785	0.0325942	0.0411365	0.119582	0.0255648	0.0315951	0.018106	0.119251	0.0286927	0.0156598	0.0180204	0.0892008	0.0398433	0.0215611	0.0157045
-0.947	0.0810793	0.0324716	0.0326784	0.0405684	0.119311	0.0255616	0.0316203	0.0180037	0.119528	0.028548	0.0154779	0.0180547	0.088987	0.0399626	0.0216458	0.0155687
-0.946	0.0824815	0.0324474	0.0326586	0.0399658	0.119053	0.0255518	0.0316342	0.017897	0.119801	0.0284021	0.0152723	0.0181746	0.0887826	0.0400957	0.0216645	0.0154103
-0.945	0.0838052	0.0325289	0.0327056	0.0393508	0.118814	0.0254411	0.0316083	0.0177032	0.120087	0.0282725	0.0150277	0.0183498	0.0885745	0.0402372	0.0216259	0.0152386
-0.944	0.0851224	0.032274	0.032698	0.0387585	0.118591	0.0252821	0.0316205	0.01756	0.120377	0.0281363	0.0148178	0.018532	0.0883965	0.0403495	0.0216813	0.0150186
-0.943	0.0864408	0.0323111	0.0326871	0.0381662	0.118371	0.0251542	0.0316154	0.017419	0.120639	0.0279928	0.0146348	0.0187021	0.0882477	0.040479	0.0218049	0.0148513
-0.942	0.0877581	0.0324547	0.0328532	0.0375642	0.118119	0.0250919	0.031615	0.0173203	0.120864	0.0278456	0.0145084	0.018894	0.0881226	0.0406059	0.0219088	0.0147841
-0.941	0.0890759	0.0324864	0.0330791	0.0369348	0.117945	0.0250409	0.031648	0.0173857	0.121109	0.0276792	0.014404	0.0190683	0.0880037	0.0407031	0.0219882	0.0146572
-0.94	0.0903514	0.0326865	0.033362	0.0363044	0.117781	0.0249462	0.0316553	0.0173957	0.121353	0.0275156	0.014294	0.0192762	0.0879339	0.0407829	0.0220909	0.0144682
-0.939	0.0915885	0.0329413	0.0335956	0.0357292	0.117623	0.0250029	0.0316537	0.0173575	0.121612	0.0273431	0.0141813	0.0195371	0.0879018	0.0408829	0.0221	0.0143226
-0.938	0.092861	0.0327148	0.0336401	0.0351347	0.117486	0.0249979	0.0316736	0.0172858	0.121832	0.0271869	0.014086	0.0196991	0.0879054	0.0409687	0.0220608	0.0141691
-0.937	0.0941187	0.0325649	0.033736	0.0345572	0.117368	0.0250217	0.0316672	0.0173266	0.122051	0.0270139	0.0139724	0.0197588	0.0879382	0.0410559	0.022033	0.0139949
-0.936	0.0953632	0.032776	0.0339274	0.0339635	0.117273	0.024974	0.0316368	0.0175076	0.122269	0.0268472	0.0138219	0.0197919	0.0879904	0.0411026	0.021971	0.0138176
-0.935	0.0965478	0.0331064	0.034132	0.0333636	0.117192	0.024817	0.031605	0.0175516	0.122449	0.0266787	0.0137071	0.0196429	0.0880517	0.0411609	0.0219194	0.0135274
-0.934	0.0977376	0.0334999	0.0343229	0.0327713	0.117086	0.0245675	0.0316212	0.0174507	0.122654	0.0264902	0.0135894	0.0194588	0.0881423	0.0412184	0.0217536	0.0133401
-0.933	0.0989047	0.0338717	0.0344579	0.0321628	0.116991	0.0242865	0.0316472	0.0173586	0.122885	0.026298	0.0135049	0.0193187	0.0882383	0.0412629	0.0217111	0.0131386
-0.932	0.100023	0.0342147	0.0346842	0.031541	0.116887	0.0240746	0.0316818	0.0170644	0.123119	0.0260887	0.0134222	0.0191873	0.0883262	0.0412943	0.0216879	0.0128764
-0.931	0.101066	0.0344655	0.0349513	0.0309618	0.116821	0.0236668	0.0317389	0.016669	0.123313	0.0258948	0.0133156	0.0190851	0.0884299	0.0413141	0.0217025	0.012693
-0.93	0.102116	0.0344993	0.0352634	0.0303382	0.116735	0.023381	0.031803	0.0161997	0.123484	0.0256886	0.0131936	0.0189308	0.0885391	0.0413274	0.0215761	0.0125471
-0.929	0.10312	0.0343143	0.0353044	0.029737	0.116662	0.0232148	0.0317999	0.0157171	0.123659	0.0254944	0.0130842	0.0188583	0.0886556	0.0413423	0.0214901	0.0124231
-0.928	0.104095	0.0342521	0.0353495	0.0291869	0.116632	0.0231252	0.0317641	0.0151507	0.123797	0.0253123	0.0130276	0.0187887	0.0887803	0.0413401	0.0213878	0.0123144
-0.927	0.105051	0.0342661	0.0352802	0.0286271	0.116605	0.0229247	0.0317051	0.0147172	0.123935	0.0251282	0.0129691	0.0187049	0.0889289	0.0413185	0.0213249	0.0123306
-0.926	0.106012	0.0339569	0.0350491	0.0281133	0.116558	0.0229021	0.0316812	0.0143144	0.124064	0.0249218	0.0129528	0.0186407	0.0890472	0.041294	0.0212386	0.01242
-0.925	0.106949	0.033769	0.034677	0.0275957	0.116506	0.0229787	0.0315956	0.0142847	0.124216	0.0247238	0.0129522	0.0184656	0.0891638	0.0412863	0.0212076	0.0124139
-0.924	0.107881	0.0331561	0.0343257	0.0270823	0.116469	0.023091	0.0315427	0.0145508	0.124315	0.0245388	0.0129918	0.0182571	0.0893231	0.0412883	0.0211452	0.0124059
-0.923	0.108813	0.0331761	0.0340587	0.0266416	0.116404	0.0233515	0.0315045	0.0148422	0.124412	0.024351	0.0130465	0.0180773	0.0894709	0.041267	0.0210743	0.0124343
-0.922	0.109731	0.0332789	0.0338231	0.0261923	0.116307	0.0236289	0.0314739	0.0154072	0.124469	0.0241521	0.0131442	0.0178234	0.0895942	0.0412379	0.0209656	0.0124341
-0.921	0.110616	0.0333562	0.0335348	0.0257311	0.116218	0.0239231	0.0314462	0.0158943	0.124515	0.0239514	0.0132074	0.0174855	0.0897108	0.0412227	0.021047	0.0124218
-0.92	0.111467	0.0330916	0.0332093	0.0253037	0.116177	0.0242174	0.0314557	0.0164126	0.124575	0.0237709	0.0132243	0.0170663	0.0898486	0.0411788	0.0213014	0.0124614
-0.919	0.112319	0.0329394	0.0329832	0.0249752	0.116205	0.0245766	0.0314697	0.0168866	0.124578	0.0235991	0.0132761	0.0167571	0.0899677	0.0411128	0.021528	0.0126086
-0.918	0.113134	0.0328839	0.0327673	0.0246608	0.116298	0.0250784	0.0315037	0.0173286	0.124595	0.0234195	0.0133431	0.0165829	0.090128	0.0410764	0.0217883	0.0127251
-0.917	0.113902	0.0329892	0.0325529	0.0243475	0.116396	0.0255579	0.0314993	0.0177645	0.124615	0.0232536	0.0133927	0.016405	0.0902925	0.0410253	0.0220759	0.0128579
-0.916	0.114726	0.0329352	0.0322394	0.0240809	0.11649	0.0260832	0.0314609	0.0180819	0.124614	0.0230861	0.0133837	0.0163011	0.090435	0.0409417	0.0223171	0.0130224
-0.915	0.115537	0.0333376	0.0318714	0.0238328	0.11658	0.0265394	0.0314255	0.0182819	0.124614	0.0229207	0.0133837	0.0162449	0.0905806	0.0408557	0.0224854	0.0130936
-0.914	0.116263	0.0337269	0.0314946	0.0236568	0.11669	0.0271035	0.0313803	0.0185043	0.124571	0.0227596	0.0133736	0.0161067	0.0907142	0.040765	0.0226667	0.013117
-0.913	0.116975	0.033959	0.0312865	0.0235154	0.116742	0.0275572	0.0313439	0.0186486	0.124497	0.0226069	0.0133304	0.0159459	0.090817	0.0406452	0.0229114	0.0132338
-0.912	0.117687	0.0341795	0.0310394	0.0233621	0.116817	0.0279447	0.031272	0.0188287	0.124436	0.0224623	0.0133037	0.0158455	0.090914	0.04053	0.0231183	0.0132346
-0.911	0.118338	0.0344288	0.0308043	0.0232316	0.116863	0.0283189	0.0312195	0.0187199	0.124337	0.0223217	0.013313	0.0158005	0.0909944	0.0404066	0.0234227	0.0132905
-0.91	0.118936	0.0344841	0.0305673	0.0231971	0.116869	0.0288155	0.0311561	0.0185823	0.124215	0.0221857	0.0132979	0.0157213	0.0911072	0.0402859	0.0236922	0.0133299
-0.909	0.119517	0.0343367	0.0303429	0.0232317	0.116857	0.0293553	0.0310596	0.0185445	0.124081	0.0220576	0.0132518	0.0157594	0.0911768	0.0401746	0.0239431	0.013443
-0.908	0.120089	0.034362	0.0303159	0.0232776	0.116837	0.0299481	0.0309589	0.0184392	0.12394	0.0219194	0.0132148	0.0158187	0.0912216	0.0400506	0.0241906	0.0136218
-0.907	0.120667	0.0343198	0.0301845	0.0234016	0.116804	0.0304695	0.0308621	0.0184456	0.123823	0.0217969	0.013177	0.0158973	0.0912911	0.0399037	0.024367	0.013751
-0.906	0.12121	0.0339392	0.0301255	0.023531	0.11679	0.0310505	0.0307297	0.0184103	0.12365	0.0216735	0.0132255	0.0159999	0.0913576	0.0397534	0.0244902	0.0138712
-0.905	0.121734	0.0334822	0.0300754	0.0236526	0.116751	0.0316285	0.0306488	0.0183297	0.123487	0.0215518	0.0132953	0.0160728	0.0914425	0.0396484	0.0246029	0.0141545
-0.904	0.122247	0.0332345	0.0300502	0.0238139	0.116688	0.0321549	0.0305275	0.0182516	0.123288	0.0214389	0.0133598	0.0160539	0.0915164	0.0395012	0.0247404	0.0144545
-0.903	0.122721	0.0330443	0.0299435	0.0240533	0.116602	0.0325941	0.0304157	0.0182056	0.123035	0.0213259	0.0133974	0.0160966	0.0915448	0.0393547	0.0249232	0.0146652
-0.902	0.123149	0.0328462	0.0298361	0.0243439	0.116538	0.0329114	0.0303534	0.0181005	0.122798	0.0212351	0.0134088	0.0160949	0.0915462	0.0391834	0.0251072	0.0149139
-0.901	0.123561	0.0325558	0.0299287	0.0246396	0.116501	0.0332422	0.0302844	0.0179906	0.122544	0.0211507	0.0133946	0.0161001	0.0915522	0.0389917	0.0254266	0.0151106
-0.9	0.123915	0.0321997	0.0300154	0.0249624	0.116416	0.0337197	0.0302143	0.0178098	0.122299	0.021061	0.0133959	0.016107	0.0915358	0.038767	0.0256095	0.0152459
-0.899	0.124216	0.0321708	0.0300785	0.0253128	0.116294	0.0341038	0.030177	0.0175484	0.122043	0.0209922	0.0134176	0.0160581	0.0915362	0.0385902	0.0255677	0.0153101
-0.898	0.1245	0.0321694	0.0301059	0.0256999	0.116223	0.0343729	0.0301365	0.017172	0.121775	0.0209207	0.0134264	0.0160133	0.0915317	0.0384004	0.0256095	0.0154155
-0.897	0.124785	0.0322761	0.0301216	0.0260988	0.116195	0.0347588	0.0300852	0.016835	0.121476	0.0208472	0.0134055	0.0160448	0.0915346	0.0382054	0.0255746	0.0154001
-0.896	0.125021	0.0322102	0.0300951	0.0264741	0.116132	0.0351286	0.0300756	0.0165951	0.121148	0.0207647	0.0133721	0.0160909	0.0915389	0.0380189	0.0256391	0.0153852
-0.895	0.125232	0.0324396	0.0299729	0.0268657	0.116112	0.0354058	0.0300706	0.016393	0.120845	0.0206931	0.0133436	0.0162253	0.0915285	0.0378696	0.025734	0.0153952
-0.894	0.125397	0.032822	0.0298701	0.0272659	0.116031	0.0356292	0.0300391	0.0162919	0.120541	0.0206124	0.0133354	0.0163208	0.0915267	0.0377415	0.0258552	0.0154664
-0.893	0.125533	0.0333336	0.0297944	0.0276808	0.115931	0.0357367	0.0299698	0.0163515	0.12022	0.0205427	0.0132993	0.0164949	0.0914955	0.0375876	0.0259369	0.0155243
-0.892	0.125657	0.0337017	0.029843	0.0281405	0.115824	0.0357435	0.0299406	0.0165598	0.119869	0.0204772	0.0133074	0.016685	0.091445	0.0374193	0.0259049	0.0156961
-0.891	0.125745	0.0341483	0.0297798	0.0285566	0.115704	0.0356361	0.0299309	0.0169629	0.119482	0.0204172	0.0132958	0.0169466	0.0913901	0.0372666	0.0259031	0.0157491
-0.89	0.125821	0.0344775	0.0297607	0.0290063	0.115614	0.0354919	0.0299011	0.0174702	0.119091	0.0203604	0.0132551	0.0173477	0.0913301	0.0371304	0.025908	0.0157644
-0.889	0.125883	0.034749	0.0296322	0.0294782	0.115493	0.0353923	0.0298299	0.0178533	0.118739	0.0203069	0.0131677	0.0178539	0.0912622	0.0369924	0.0258721	0.0157952
-0.888	0.125876	0.0347518	0.0294587	0.029932	0.115403	0.0352544	0.0297759	0.0181911	0.118379	0.0202603	0.0130843	0.0182683	0.0912308	0.036845	0.0259249	0.0158484
-0.887	0.125791	0.0346724	0.0293331	0.0303834	0.115269	0.03501	0.029738	0.018447	0.118035	0.0202225	0.0129814	0.0186042	0.0912113	0.0367228	0.0260301	0.015821
-0.886	0.125722	0.0345721	0.0290458	0.0308104	0.115099	0.0347172	0.0297153	0.0188264	0.117659	0.0201917	0.0129077	0.0189215	0.0912063	0.0365897	0.0260034	0.0158497
-0.885	0.125667	0.0343163	0.0287918	0.0312262	0.114947	0.0344048	0.0297024	0.0191953	0.117288	0.0201666	0.0128091	0.0192941	0.0911767	0.0364564	0.0260198	0.0157418
-0.884	0.125573	0.0340487	0.028611	0.0316469	0.114765	0.0341405	0.0297002	0.0195383	0.116928	0.0201243	0.0126983	0.0195202	0.0911204	0.0363353	0.0258798	0.0157354
-0.883	0.125498	0.0338469	0.0281213	0.0320832	0.114615	0.0341018	0.0297296	0.0197899	0.11654	0.0200806	0.0126142	0.0197158	0.0910273	0.0362149	0.0257186	0.0156954
-0.882	0.125454	0.0336148	0.0276969	0.0325114	0.114495	0.0339782	0.0297759	0.0200827	0.116151	0.0200186	0.0125737	0.0198884	0.0909223	0.0361178	0.0255713	0.015736
-0.881	0.12537	0.0337614	0.0275012	0.032929	0.114388	0.0338553	0.0297716	0.0202745	0.115751	0.0199853	0.0125461	0.020108	0.0907936	0.0359937	0.0253544	0.0157812
-0.88	0.12523	0.0338557	0.02734	0.0333445	0.114253	0.033703	0.0297615	0.0202827	0.115364	0.0199519	0.0125029	0.0203231	0.0906565	0.0358952	0.0251328	0.015817
-0.879	0.125113	0.0339046	0.0273205	0.0337692	0.114087	0.033459	0.0297665	0.0202897	0.114957	0.0199158	0.0124668	0.0204901	0.0905411	0.0357882	0.0249513	0.0158437
-0.878	0.124936	0.0336201	0.0272189	0.0341613	0.11388	0.0332926	0.02977	0.0200723	0.114541	0.0198751	0.012416	0.0207509	0.0903803	0.0356563	0.0246694	0.0157612
-0.877	0.124739	0.0332039	0.0272404	0.0345791	0.113671	0.0330617	0.0297432	0.0198465	0.114101	0.0198309	0.0123821	0.0208609	0.0902095	0.0355105	0.0244285	0.0155566
-0.876	0.124503	0.032884	0.0273904	0.0349449	0.113465	0.0326798	0.0297324	0.0197018	0.113688	0.0197747	0.012376	0.020958	0.0900725	0.0353527	0.0242074	0.0154581
-0.875	0.124279	0.0327136	0.0273228	0.0352955	0.113216	0.0322842	0.0297514	0.0196116	0.113267	0.0197355	0.0123604	0.0209224	0.0899085	0.0352021	0.0240256	0.0153232
-0.874	0.124043	0.0326317	0.0272538	0.035679	0.112956	0.0318039	0.0297963	0.0194579	0.11285	0.0196911	0.0123363	0.0209249	0.0897109	0.0350102	0.0238419	0.0151411
-0.873	0.123811	0.032741	0.0270737	0.0360334	0.112755	0.0313779	0.0298021	0.0192809	0.112423	0.0196472	0.0122874	0.0207969	0.0894827	0.0348695	0.0236188	0.0149291
-0.872	0.123575	0.032702	0.0267292	0.0363519	0.112522	0.0310377	0.0298079	0.0188929	0.111975	0.0196002	0.0122452	0.0206652	0.0892703	0.0347333	0.0234065	0.0147255
-0.871	0.123285	0.0326541	0.0265065	0.036672	0.112312	0.0306303	0.0298567	0.0186154	0.111506	0.019554	0.012188	0.0205698	0.0890294	0.0345944	0.0232776	0.0145169
-0.87	0.123011	0.0329275	0.0262476	0.0369903	0.112118	0.030232	0.0299337	0.0184407	0.111048	0.0194978	0.012159	0.0204738	0.0887359	0.0345156	0.0230912	0.0143457
-0.869	0.122695	0.032633	0.0259764	0.0372713	0.111861	0.0295897	0.0299758	0.0183591	0.11055	0.0194285	0.012118	0.0204676	0.0884615	0.0344077	0.0227884	0.0141748
-0.868	0.122374	0.0323684	0.0256092	0.0375951	0.11158	0.0292294	0.030081	0.0183036	0.110025	0.0193504	0.0121178	0.0205205	0.0881737	0.034286	0.0224969	0.0140381
-0.867	0.121973	0.0321545	0.0254968	0.0379088	0.111318	0.0288921	0.03018	0.0182044	0.109516	0.0192657	0.0121279	0.0205147	0.087871	0.0341876	0.022254	0.0139408
-0.866	0.12159	0.0319696	0.0254142	0.0381578	0.111115	0.0285619	0.0302912	0.0181685	0.109011	0.0191991	0.0121589	0.0204964	0.0875628	0.0340951	0.0219897	0.0138528
-0.865	0.121189	0.0315657	0.0252619	0.0384187	0.110913	0.0282734	0.030407	0.0182224	0.108482	0.0191194	0.0121786	0.0203665	0.0872808	0.0340027	0.021729	0.0137902
-0.864	0.120747	0.0312546	0.0251173	0.0386659	0.11071	0.0281933	0.0305512	0.0183886	0.107924	0.0190508	0.0122552	0.0201792	0.0869828	0.0339137	0.021415	0.013804
-0.863	0.120313	0.0309988	0.025129	0.0389544	0.110512	0.0279006	0.0307546	0.0185746	0.107384	0.0189858	0.0123369	0.0200748	0.0866716	0.0338319	0.0211101	0.0138703
-0.862	0.119862	0.0307998	0.0251889	0.0392158	0.110244	0.0275642	0.0309101	0.0187905	0.106846	0.0189163	0.0124377	0.0198726	0.0863627	0.0337349	0.0207742	0.0139571
-0.861	0.119394	0.0306303	0.0252198	0.03943	0.109992	0.027166	0.0311107	0.0190067	0.106316	0.0188414	0.0125778	0.0197905	0.08603	0.0336396	0.0205755	0.0140845
-0.86	0.118933	0.0305862	0.0253877	0.0396062	0.109778	0.0268906	0.031349	0.0192805	0.105749	0.0187704	0.0126927	0.0197161	0.0856492	0.0335639	0.0205039	0.0141965
-0.859	0.118461	0.0307515	0.0255024	0.0397898	0.10959	0.0267011	0.0315938	0.0195768	0.105183	0.0187125	0.0128246	0.0196954	0.0852682	0.0334989	0.0204374	0.0142802
-0.858	0.117989	0.0309562	0.0256503	0.0399934	0.109401	0.0262927	0.0318093	0.0198753	0.104604	0.0186554	0.0129088	0.0196381	0.0848656	0.033472	0.020347	0.014381
-0.857	0.117521	0.0312933	0.0257621	0.0401841	0.109177	0.025984	0.0320356	0.0198289	0.104051	0.0186084	0.0130042	0.0195017	0.0844695	0.0334555	0.0203801	0.0144806
-0.856	0.11707	0.0320071	0.0258058	0.0403662	0.108882	0.0255952	0.0322509	0.0198916	0.103495	0.0185471	0.0131129	0.0192806	0.0840587	0.0334421	0.0204436	0.0145345
-0.855	0.116594	0.0326119	0.0259365	0.0405461	0.108587	0.0251964	0.0324539	0.0198017	0.102912	0.0184771	0.0132261	0.019031	0.0836335	0.0334187	0.0205461	0.0146648
-0.854	0.116087	0.0332356	0.0260489	0.0407783	0.108329	0.0248449	0.0327166	0.0195656	0.102341	0.0184078	0.0133385	0.0188129	0.0831727	0.0334523	0.0206944	0.0148099
-0.853	0.115559	0.0341	0.0260869	0.0410125	0.10805	0.0244732	0.032978	0.0192152	0.101769	0.0183503	0.013382	0.0184836	0.0827016	0.0334994	0.0209472	0.0149147
-0.852	0.115015	0.0348213	0.0260524	0.0412203	0.107782	0.0241147	0.0332602	0.0188024	0.10119	0.018299	0.0135084	0.0183102	0.0822287	0.0335502	0.0212634	0.0150149
-0.851	0.114495	0.0353786	0.0260358	0.0414064	0.107521	0.0238222	0.0335065	0.0183989	0.100631	0.0182513	0.0136597	0.018166	0.0817319	0.0336065	0.0216256	0.0150309
-0.85	0.113942	0.0357882	0.0259902	0.0415444	0.107246	0.0236481	0.0337437	0.0180862	0.100091	0.0181997	0.0138296	0.0180692	0.0812256	0.0337069	0.0219422	0.0150692
-0.849	0.113313	0.0361162	0.0259593	0.0417351	0.106962	0.0233879	0.0339999	0.0177823	0.0995387	0.0181553	0.0140055	0.0181244	0.0807039	0.0338292	0.0222805	0.0151565
-0.848	0.112696	0.0362241	0.0259608	0.0419017	0.106728	0.0231934	0.0342377	0.0174701	0.0990052	0.0181189	0.0142026	0.0182279	0.0801823	0.0339769	0.0225457	0.0152002
-0.847	0.112063	0.036602	0.0260022	0.0420834	0.106493	0.022897	0.0344501	0.0172278	0.0984798	0.0180929	0.0143371	0.0184223	0.0796694	0.034191	0.0228544	0.0152392
-0.846	0.111436	0.0368382	0.0259264	0.0422623	0.106241	0.0225838	0.0347283	0.0169609	0.0979749	0.0180663	0.014507	0.0186283	0.0791099	0.0344342	0.0231255	0.0153769
-0.845	0.110778	0.0366538	0.0257598	0.0423817	0.105951	0.0222598	0.0351	0.0166731	0.0974646	0.0180367	0.0146181	0.0186983	0.0785888	0.0346942	0.0233391	0.0154872
-0.844	0.11014	0.0366346	0.0255227	0.0425141	0.105641	0.0220445	0.0354236	0.0163265	0.0969362	0.0180098	0.0147184	0.0188054	0.0780609	0.0349602	0.0235976	0.0155804
-0.843	0.109463	0.036556	0.0253605	0.042648	0.10538	0.0218637	0.0356888	0.0159515	0.0963922	0.017977	0.0148315	0.0189735	0.0775061	0.0352847	0.023896	0.015625
-0.842	0.108811	0.0365254	0.0252677	0.0428071	0.105126	0.021758	0.036009	0.0155349	0.0958307	0.0179473	0.0150156	0.019164	0.0769401	0.0356265	0.0241387	0.0156772
-0.841	0.108112	0.0364435	0.0252189	0.0429559	0.104853	0.0217585	0.0362978	0.0151553	0.0952973	0.0179417	0.0151846	0.0193358	0.0763705	0.0359719	0.0243353	0.0156844
-0.84	0.107382	0.0367281	0.0251567	0.043104	0.104564	0.0217443	0.036563	0.0146802	0.0947746	0.0179571	0.0153691	0.0194187	0.0757653	0.0363617	0.0246837	0.0157048
-0.839	0.106664	0.0370896	0.025011	0.0432504	0.104228	0.0218342	0.0368164	0.0141939	0.0942338	0.0179566	0.0155729	0.01948	0.0751292	0.0367986	0.0250506	0.0157847
-0.838	0.105996	0.0376649	0.0249913	0.0434058	0.103936	0.0219646	0.0371375	0.013852	0.0936919	0.0179841	0.0157698	0.0194848	0.0745037	0.037267	0.0253682	0.0157908
-0.837	0.105286	0.0378613	0.0248975	0.0435531	0.103662	0.0219925	0.0375141	0.0136023	0.0931177	0.0180054	0.0159893	0.0194149	0.0738819	0.0377401	0.025632	0.015779
-0.836	0.104541	0.0382209	0.0249003	0.0436737	0.10339	0.0219517	0.0378826	0.0134377	0.0925175	0.0180323	0.0161739	0.0193396	0.0732705	0.0381927	0.0258063	0.0158577
-0.835	0.103804	0.0384897	0.0250241	0.0438066	0.103111	0.0218973	0.0382337	0.013229	0.0919227	0.0180726	0.0163637	0.01931	0.0726592	0.0387106	0.0259867	0.0159788
-0.834	0.103043	0.0386953	0.0252757	0.0439311	0.10281	0.0218586	0.0385796	0.0131522	0.0913641	0.0181219	0.0165382	0.0192299	0.0720232	0.0392371	0.0261581	0.0160917
-0.833	0.10227	0.0390725	0.0255362	0.0439832	0.102503	0.0218057	0.0389733	0.0131458	0.0907901	0.0181578	0.0166456	0.0191956	0.0714133	0.0397663	0.0263904	0.0161294
-0.832	0.101506	0.039023	0.0258131	0.0440371	0.10218	0.0217767	0.0393341	0.0131146	0.0902307	0.0182064	0.016752	0.0191374	0.0707954	0.0403506	0.0264059	0.0162184
-0.831	0.100753	0.0391873	0.0260103	0.044116	0.101887	0.0217288	0.0396917	0.0129316	0.0896884	0.0182723	0.0168645	0.0190971	0.0701948	0.0409226	0.0263095	0.0163164
-0.83	0.100032	0.0392482	0.0262719	0.0441948	0.101658	0.0216675	0.0400625	0.0128364	0.0891157	0.0183416	0.0169597	0.0190849	0.0696092	0.0415111	0.0261049	0.016496
-0.829	0.0992749	0.0391396	0.0265393	0.0442762	0.101351	0.0215343	0.0404377	0.0127247	0.0885198	0.0184157	0.0170536	0.0190954	0.0689846	0.0421115	0.0258849	0.016556
-0.828	0.0983999	0.0389419	0.0269918	0.0443469	0.10102	0.0213293	0.0407862	0.0125407	0.0878912	0.0185093	0.0171389	0.0191183	0.0683489	0.0427116	0.0257058	0.0165469
-0.827	0.0975503	0.0388532	0.0273114	0.0444175	0.100722	0.0211226	0.0411207	0.0123407	0.0872816	0.0186092	0.0171888	0.0192227	0.06771	0.0433237	0.0254635	0.0165712
-0.826	0.0967862	0.0389214	0.0276059	0.0445199	0.100434	0.0210112	0.0414514	0.0122896	0.0866636	0.0187135	0.0172543	0.0192296	0.0670719	0.0439175	0.0253639	0.0165398
-0.825	0.0960089	0.0388898	0.0276634	0.0445878	0.100145	0.020903	0.0418414	0.0121994	0.0860478	0.0188259	0.0173398	0.0193029	0.0664411	0.0445175	0.0252861	0.0164823
-0.824	0.095231	0.0386888	0.0278201	0.0446456	0.0998896	0.0208568	0.0422213	0.0120513	0.0853995	0.0189552	0.0174317	0.0193293	0.0658154	0.0451593	0.0252227	0.0164516
-0.823	0.0944765	0.0384785	0.0279978	0.0447348	0.0996272	0.0207975	0.0426285	0.0119488	0.084738	0.0190922	0.0174827	0.0192346	0.0652217	0.045809	0.0252441	0.0164869
-0.822	0.0937324	0.0381405	0.0280274	0.0448288	0.0994223	0.020622	0.0429919	0.0120334	0.0840658	0.0192447	0.0175839	0.0192536	0.0646078	0.0464543	0.0252553	0.0165426
-0.821	0.0929683	0.0378315	0.0280874	0.0449597	0.0992318	0.020501	0.0433562	0.0121759	0.0833949	0.0194025	0.0176935	0.0191038	0.0639875	0.0470962	0.0253046	0.0165503
-0.82	0.0922232	0.037335	0.0279955	0.0451413	0.0990596	0.0203521	0.0437362	0.0123392	0.0827426	0.0195582	0.0177941	0.0189296	0.0633885	0.0477345	0.0253921	0.016549
-0.819	0.0914456	0.0366947	0.0277091	0.0452664	0.0988709	0.0204132	0.0441015	0.0125453	0.0820897	0.0197265	0.017888	0.0187662	0.0627845	0.0484009	0.0254671	0.0165012
-0.818	0.0907216	0.0362741	0.0274061	0.0453959	0.0987554	0.0204974	0.0444922	0.0128086	0.0814214	0.0199046	0.0179664	0.0186277	0.0621939	0.0490639	0.0255132	0.0164645
-0.817	0.0899957	0.035707	0.0272393	0.0454349	0.0986537	0.0205391	0.0449002	0.0130916	0.0807499	0.0200814	0.018037	0.0184789	0.0616002	0.049728	0.0256104	0.0164485
-0.816	0.0892815	0.0353641	0.0271919	0.0454449	0.0985208	0.0204644	0.0452822	0.0134589	0.0800568	0.020255	0.018088	0.0184013	0.0610005	0.0503754	0.025717	0.0164501
-0.815	0.0885588	0.0351476	0.0272898	0.0454422	0.098454	0.0204788	0.0457223	0.0137486	0.0794078	0.0204312	0.018141	0.018311	0.0604249	0.0510349	0.0258692	0.0164612
-0.814	0.0877756	0.0346209	0.0272481	0.0453502	0.0984208	0.0202409	0.0461302	0.0139524	0.0787866	0.02061	0.0181383	0.0182536	0.0598618	0.0516344	0.0260131	0.0164355
-0.813	0.0869773	0.0339261	0.027103	0.0452413	0.0983745	0.0200804	0.0465017	0.0141324	0.0781428	0.0207905	0.0182099	0.0183253	0.0593148	0.0522438	0.0261748	0.0164207
-0.812	0.08627	0.0334537	0.0270285	0.0451723	0.0983939	0.0198895	0.0468743	0.01445	0.0774956	0.0209849	0.0182789	0.0183981	0.0587785	0.0528779	0.0263497	0.0163616
-0.811	0.0855213	0.0332597	0.0271431	0.0451299	0.0983767	0.0197046	0.0472885	0.0146947	0.0768399	0.0211928	0.0183295	0.018333	0.0582029	0.0534866	0.0265445	0.0162559
-0.81	0.0847583	0.0330694	0.0273161	0.0450852	0.0984441	0.0197486	0.047744	0.0150642	0.0761643	0.0214003	0.0183706	0.018256	0.0576628	0.0540945	0.0267264	0.0161447
-0.809	0.0840063	0.0330666	0.0273203	0.0450241	0.0985305	0.0197891	0.0482116	0.0153278	0.075474	0.021601	0.018396	0.0182948	0.0571285	0.0547321	0.0270137	0.0159963
-0.808	0.0832491	0.0331846	0.027413	0.0449734	0.0986353	0.0200126	0.0486868	0.0155425	0.0747968	0.0218064	0.0184163	0.0183251	0.0566451	0.0553507	0.0272075	0.0158282
-0.807	0.0824568	0.0329622	0.0275779	0.0449147	0.0987337	0.0201878	0.0491627	0.0156809	0.0741431	0.0220059	0.0184419	0.0183026	0.0562017	0.0559421	0.0274005	0.0157809
-0.806	0.0816386	0.032555	0.0278086	0.044834	0.0988384	0.0204206	0.0495893	0.0157968	0.0734804	0.0222027	0.0184469	0.0183539	0.0557933	0.0565234	0.0275356	0.0157137
-0.805	0.080808	0.0326499	0.0280559	0.0447487	0.0990348	0.020515	0.0500228	0.0158274	0.072798	0.0224037	0.0184503	0.0184118	0.0553752	0.0570733	0.0277169	0.0156528
-0.804	0.0799721	0.032983	0.0282534	0.0446708	0.0992679	0.0206507	0.0504729	0.0159115	0.0720988	0.0225975	0.0184508	0.0184643	0.0549862	0.0576429	0.0280095	0.0155673
-0.803	0.0791378	0.0333398	0.02848	0.0445484	0.0994931	0.0208807	0.0509886	0.0158474	0.0713836	0.02279	0.0184158	0.0185406	0.0546116	0.0581788	0.0282063	0.0155188
-0.802	0.0783296	0.0334618	0.0287424	0.0443377	0.0996687	0.0212021	0.0515181	0.0155253	0.0707205	0.0229889	0.0183845	0.0186154	0.0542436	0.0587049	0.0283478	0.0154393
-0.801	0.077538	0.0336097	0.0289306	0.0441538	0.0998865	0.021563	0.0519936	0.0151813	0.0700436	0.0231915	0.0183517	0.0186609	0.0538708	0.0592531	0.0284111	0.0153757
-0.8	0.0767711	0.0336161	0.029031	0.0439654	0.100096	0.0219178	0.0524478	0.0149363	0.069353	0.0233988	0.0183275	0.0187874	0.0535551	0.0597752	0.0284058	0.0153542
-0.799	0.0759831	0.033337	0.0291582	0.0436955	0.100377	0.0221968	0.0529522	0.0147943	0.0686949	0.0235992	0.0183506	0.0188993	0.0532587	0.0602462	0.0283704	0.0153411
-0.798	0.0751637	0.0331412	0.0291961	0.0434009	0.100659	0.0224665	0.0534768	0.0146554	0.0680459	0.0237932	0.0183335	0.0190259	0.0530056	0.0607207	0.0282646	0.0152407
-0.797	0.0743508	0.0328619	0.0291263	0.0431144	0.100991	0.0226974	0.0540331	0.0144078	0.0673843	0.0239792	0.0183046	0.0191881	0.0527985	0.061181	0.0281416	0.0150187
-0.796	0.0735677	0.0323714	0.0290761	0.042837	0.101316	0.0230431	0.0545633	0.0143016	0.0667044	0.0241585	0.0182514	0.0194319	0.0525959	0.0616232	0.0280093	0.0147378
-0.795	0.0727963	0.0322737	0.0291652	0.042591	0.101708	0.0233882	0.0550766	0.0141676	0.066031	0.0243541	0.0181738	0.019727	0.052419	0.0620731	0.0279065	0.0145769
-0.794	0.0720326	0.0320364	0.0295724	0.0423167	0.102083	0.0237493	0.0555805	0.0141971	0.0653624	0.0245368	0.0181071	0.0200398	0.0523186	0.0625361	0.0278183	0.0144364
-0.793	0.0712701	0.0319505	0.029917	0.0420572	0.102528	0.0241622	0.0561121	0.0143714	0.0646793	0.0247236	0.018091	0.0203549	0.0522024	0.0630085	0.0276981	0.0143544
-0.792	0.0705381	0.0319475	0.0301894	0.0417477	0.10303	0.0243645	0.0566821	0.0145498	0.0639777	0.0249051	0.0181291	0.020564	0.0521377	0.0634684	0.0275559	0.0142878
-0.791	0.0697859	0.0318089	0.0305273	0.0414166	0.103569	0.0247635	0.0572531	0.0147147	0.0632855	0.0250997	0.0181353	0.0207724	0.0520748	0.0639141	0.0274511	0.0141843
-0.79	0.0690528	0.031574	0.0309234	0.041056	0.104144	0.0251696	0.0578114	0.0146866	0.0626171	0.0252801	0.0181788	0.0210165	0.0520614	0.0643807	0.0274734	0.0141682
-0.789	0.0682999	0.0313269	0.0313498	0.0407243	0.104765	0.0255511	0.0583815	0.0147668	0.0619111	0.0254523	0.0181775	0.0212977	0.0520673	0.0648207	0.0275029	0.0141214
-0.788	0.0675608	0.0312257	0.0315505	0.0404108	0.105387	0.0257525	0.0589419	0.0149861	0.0611838	0.0256126	0.0181785	0.0215339	0.0521088	0.0652354	0.0275493	0.0141844
-0.787	0.06689	0.0312722	0.0317405	0.0400996	0.106048	0.0259526	0.0594977	0.0152851	0.060481	0.0257875	0.0182016	0.0217693	0.0521803	0.0656719	0.0276048	0.0142881
-0.786	0.0662785	0.0313234	0.0320085	0.0397728	0.106755	0.0261871	0.0600545	0.0155273	0.0597593	0.0259667	0.0181926	0.0219938	0.0522733	0.0661081	0.0275927	0.0143898
-0.785	0.0656514	0.0316485	0.0322919	0.0394661	0.107471	0.0265021	0.0606318	0.0155203	0.0590162	0.0261553	0.0181864	0.0221167	0.0523366	0.0665384	0.0275963	0.0145648
-0.784	0.0649808	0.032056	0.0326255	0.0390958	0.108217	0.0268512	0.0612731	0.0155734	0.0583049	0.0263302	0.0181954	0.0223382	0.0523833	0.0669584	0.0276464	0.0146867
-0.783	0.0643235	0.0321311	0.0328945	0.0387295	0.108984	0.0271953	0.0618324	0.0155337	0.0575887	0.0265128	0.0182113	0.022527	0.0524399	0.0673331	0.0277219	0.0147549
-0.782	0.0636298	0.0320869	0.0333018	0.0383698	0.109722	0.0277131	0.0624432	0.0155693	0.0568811	0.026711	0.0182162	0.0227689	0.0525387	0.0677107	0.0277816	0.0148066
-0.781	0.0630277	0.0323115	0.0335337	0.038017	0.110436	0.0282686	0.0630369	0.0157179	0.0561417	0.0269066	0.0182037	0.023051	0.0526721	0.0681061	0.0277689	0.0148696
-0.78	0.0624052	0.0324289	0.0338049	0.0376852	0.111172	0.0286286	0.0635896	0.0158445	0.0553725	0.0271018	0.0181665	0.0232231	0.0528181	0.0684803	0.027807	0.0148886
-0.779	0.0617923	0.0325777	0.034008	0.0373675	0.111938	0.0290787	0.0641702	0.0158101	0.0546307	0.0273089	0.0180866	0.0233024	0.052959	0.0688542	0.0277891	0.0148822
-0.778	0.061155	0.0327589	0.0342417	0.0370032	0.112731	0.029491	0.0647319	0.0157467	0.0539082	0.0275087	0.0179853	0.0232195	0.0531065	0.0692637	0.0277769	0.0149252
-0.777	0.0605106	0.0328819	0.034388	0.0366483	0.113546	0.0298805	0.0652363	0.0156733	0.0531915	0.0277026	0.0179231	0.0230989	0.0532795	0.0696764	0.0278025	0.0148896
-0.776	0.0598964	0.0331598	0.0344698	0.0363237	0.114331	0.0303933	0.0657294	0.01562	0.052509	0.0279018	0.0178752	0.0229949	0.0534845	0.070026	0.0278317	0.0148485
-0.775	0.0592791	0.0333058	0.0346677	0.0359698	0.115114	0.0309393	0.0662378	0.0155985	0.0517967	0.02811	0.0178149	0.0227283	0.0537322	0.070384	0.0278242	0.0148648
-0.774	0.0586898	0.0335466	0.0347437	0.0356106	0.115938	0.0313734	0.0667423	0.0155349	0.0510794	0.0283214	0.0177508	0.0224188	0.0540074	0.0707677	0.0278625	0.0149015
-0.773	0.0580868	0.0337141	0.034803	0.0352663	0.116726	0.0317203	0.0672578	0.0154965	0.0503726	0.028551	0.0177074	0.0221501	0.0543139	0.0711311	0.0280171	0.0150536
-0.772	0.0574864	0.0337242	0.0348873	0.0349092	0.117523	0.0319062	0.0677423	0.0154047	0.0496669	0.028779	0.0176989	0.0218816	0.0546178	0.071535	0.0281396	0.0152763
-0.771	0.0568552	0.0335393	0.0350209	0.0345753	0.118348	0.0320733	0.0682093	0.0153719	0.0490056	0.028981	0.0176638	0.0215562	0.0549284	0.0719212	0.0283031	0.0154245
-0.77	0.0562419	0.033656	0.0350489	0.0342815	0.119233	0.0321772	0.0687205	0.0152699	0.0483833	0.0291976	0.0176056	0.0213184	0.0552912	0.0723031	0.0285319	0.0154736
-0.769	0.0556582	0.0336793	0.0349279	0.033947	0.120109	0.0322064	0.0692191	0.0153262	0.0477955	0.0294246	0.0175484	0.021152	0.0557109	0.0726983	0.0287515	0.0156484
-0.768	0.055083	0.0337809	0.034758	0.0336372	0.121017	0.032252	0.0697017	0.0152203	0.0472363	0.0296388	0.0174985	0.0209827	0.0561679	0.0731248	0.0288838	0.0157108
-0.767	0.0545168	0.0339746	0.03453	0.0333174	0.121915	0.0322899	0.0702007	0.0150418	0.0467137	0.0298671	0.0174229	0.0207812	0.056651	0.0735426	0.0289818	0.0157053
-0.766	0.0539962	0.0339668	0.0345548	0.0330188	0.12283	0.0322626	0.0707143	0.0149785	0.0461927	0.030087	0.0172983	0.0204887	0.0572022	0.0739851	0.0291512	0.0157051
-0.765	0.0535248	0.0338377	0.034542	0.0327064	0.123789	0.032319	0.0711685	0.0149352	0.0457218	0.0303065	0.0172342	0.0202091	0.0578169	0.0744474	0.0292271	0.0157468
-0.764	0.0530509	0.0337672	0.0345069	0.0324581	0.124716	0.0322759	0.0717092	0.0149141	0.045269	0.0305173	0.017156	0.0197828	0.058492	0.0748999	0.0293253	0.0158309
-0.763	0.0525875	0.0336948	0.0344348	0.0322563	0.12565	0.0323079	0.0722388	0.0150209	0.0448294	0.0307291	0.0170583	0.0193202	0.0591692	0.0753516	0.029451	0.0158283
-0.762	0.0521177	0.0334786	0.0344278	0.0320469	0.126591	0.032353	0.0727955	0.0152395	0.0444143	0.0309374	0.0169294	0.0188876	0.0598703	0.075815	0.0295678	0.0158356
-0.761	0.0516911	0.0329627	0.034221	0.0318514	0.127585	0.0323655	0.0733017	0.0154953	0.0440403	0.0311388	0.0168241	0.0185329	0.0606279	0.0762739	0.0297198	0.0157441
-0.76	0.0513251	0.0326341	0.0340554	0.0316134	0.128529	0.0324104	0.073815	0.0157935	0.0436583	0.0313356	0.016724	0.0183206	0.0614211	0.0767608	0.0298812	0.0156762
-0.759	0.0509414	0.032677	0.0338921	0.0313873	0.129509	0.032393	0.0742795	0.0161788	0.0433207	0.0315354	0.0166041	0.0183227	0.0622416	0.0772336	0.0301082	0.0156482
-0.758	0.050583	0.032472	0.0335521	0.031105	0.130526	0.0323757	0.0747401	0.0165421	0.0429968	0.0317356	0.0164791	0.018381	0.063112	0.077733	0.0303355	0.0156989
-0.757	0.0502986	0.0325088	0.0332747	0.0308755	0.131554	0.0323061	0.0752127	0.0169237	0.0426894	0.0319205	0.0163691	0.0183723	0.0640147	0.0782199	0.0306391	0.0157553
-0.756	0.0500278	0.0326432	0.0329592	0.0306964	0.132618	0.0322962	0.0757068	0.017219	0.0424498	0.0321084	0.0162943	0.0183024	0.064946	0.078706	0.0310321	0.015782
-0.755	0.0497605	0.033079	0.0325554	0.0304848	0.133642	0.0322227	0.0761466	0.0173561	0.0422197	0.0322969	0.0161573	0.0183534	0.0658947	0.0791872	0.0314222	0.0158326
-0.754	0.0495308	0.0335814	0.0324605	0.0303134	0.134629	0.032063	0.0765266	0.0175524	0.0420155	0.0324836	0.0160137	0.0184763	0.0669219	0.0797186	0.0318779	0.0158967
-0.753	0.0492901	0.0340608	0.0323943	0.0302061	0.135619	0.0320337	0.0769216	0.0178999	0.0418477	0.0326772	0.0159014	0.0186715	0.0679675	0.0802515	0.0324151	0.0158856
-0.752	0.0490949	0.0344454	0.032566	0.0300564	0.136606	0.0321747	0.0773129	0.0180506	0.0416945	0.0328604	0.0158133	0.0188895	0.0690594	0.0808064	0.0328539	0.0159058
-0.751	0.0489678	0.034555	0.0327684	0.0299215	0.137562	0.0323419	0.0777312	0.0182068	0.041597	0.0330415	0.0157926	0.0191123	0.0701839	0.0813787	0.0332249	0.0159014
-0.75	0.0489131	0.0347411	0.0328843	0.0297772	0.138516	0.032502	0.0781211	0.0181963	0.0415416	0.0332133	0.0157349	0.0194295	0.0713284	0.0819289	0.0337065	0.0159711
-0.749	0.0488855	0.034934	0.0328516	0.0296535	0.139499	0.0326854	0.0784947	0.0181113	0.0414902	0.0333846	0.0157151	0.0196583	0.0724777	0.0825061	0.0342249	0.0160481
-0.748	0.0487504	0.0349774	0.0328393	0.0295807	0.140466	0.0328938	0.0789123	0.0179073	0.0414675	0.0335391	0.0157796	0.0198232	0.0736194	0.0831199	0.0348064	0.0160616
-0.747	0.0486979	0.0351155	0.032848	0.029572	0.141427	0.033066	0.0793309	0.0177906	0.041461	0.0336987	0.0158114	0.0200765	0.0747966	0.0837371	0.0352379	0.0160271
-0.746	0.0486454	0.0353282	0.032851	0.0296335	0.14238	0.0330751	0.0797123	0.0175748	0.0415061	0.0338541	0.0159232	0.0201436	0.0760068	0.0843498	0.0357166	0.0159435
-0.745	0.0485667	0.0355562	0.0328619	0.0296671	0.143366	0.0330732	0.0800341	0.017451	0.0415661	0.0340067	0.0161173	0.0202439	0.0772879	0.0849739	0.0362163	0.0157812
-0.744	0.0485027	0.0362714	0.0329323	0.0297328	0.144337	0.0332372	0.0803831	0.0172317	0.041678	0.0341479	0.0162978	0.0203356	0.0785681	0.08562	0.0366926	0.015703
-0.743	0.0484809	0.0367568	0.0330699	0.029793	0.145322	0.0334881	0.08071	0.0171151	0.0418	0.0342811	0.0164752	0.0204728	0.0798452	0.0862602	0.0372888	0.0155832
-0.742	0.048582	0.0372031	0.033189	0.0298643	0.146313	0.0335451	0.0810182	0.0170079	0.0419503	0.0344079	0.0167136	0.0204545	0.0811281	0.0868988	0.0378143	0.0154881
-0.741	0.0486911	0.0376932	0.0333174	0.029966	0.147245	0.0336544	0.0813089	0.0167607	0.0421311	0.0345291	0.0169799	0.0204179	0.0824372	0.0875416	0.0383129	0.0154204
-0.74	0.0487968	0.0381693	0.0333898	0.0300678	0.14823	0.0337581	0.0816013	0.0165643	0.0423614	0.0346564	0.017272	0.0204282	0.083774	0.0881733	0.0388229	0.0153194
-0.739	0.048903	0.0387579	0.0335488	0.0302134	0.149217	0.0340565	0.0818666	0.0164114	0.0426231	0.0347651	0.0175528	0.0205629	0.085126	0.0887959	0.0393505	0.0152948
-0.738	0.0490727	0.0392291	0.0339033	0.0303674	0.150152	0.0343148	0.0820767	0.0161022	0.0429156	0.0348665	0.0178847	0.0207256	0.0864921	0.0894482	0.039794	0.0153083
-0.737	0.0492986	0.0396659	0.0343131	0.0305427	0.151104	0.0346509	0.0823178	0.0160016	0.0432512	0.0349584	0.0182418	0.0208336	0.0878962	0.0900903	0.0402442	0.0153224
-0.736	0.0495584	0.0401488	0.0348289	0.0306849	0.152008	0.0350779	0.0826239	0.015964	0.0436529	0.0350409	0.0186525	0.0209642	0.0892578	0.090723	0.0407264	0.0152606
-0.735	0.049786	0.0406453	0.0354542	0.030851	0.152883	0.0353858	0.0829288	0.0158939	0.0441568	0.0351134	0.0190862	0.0210795	0.0906428	0.091358	0.0411095	0.0151968
-0.734	0.0500154	0.0411886	0.0361492	0.0310218	0.153723	0.0356362	0.0832187	0.0158225	0.0447111	0.0351732	0.0195066	0.021202	0.0920512	0.0920186	0.0416418	0.0151454
-0.733	0.0502426	0.0418501	0.0368134	0.031209	0.15459	0.0358934	0.0835405	0.0158576	0.045326	0.0352276	0.0200167	0.0213057	0.0934518	0.092673	0.0421664	0.0151158
-0.732	0.0505171	0.0422495	0.0375896	0.0314149	0.155461	0.0360931	0.0838547	0.0158426	0.0460355	0.0352619	0.0205864	0.0212907	0.0948486	0.093325	0.0425709	0.0150722
-0.731	0.0507748	0.0425379	0.0384966	0.0316414	0.156304	0.0364601	0.0841656	0.0158198	0.0468062	0.0352918	0.0211334	0.0212156	0.0962223	0.0939678	0.0428848	0.0150535
-0.73	0.0510546	0.0426598	0.0394206	0.0318703	0.157179	0.0367298	0.0845216	0.0157294	0.0476452	0.0353031	0.021731	0.0209171	0.0975998	0.0945887	0.0432025	0.0150374
-0.729	0.0513745	0.0424916	0.0404489	0.0321621	0.158043	0.0370315	0.0848238	0.015593	0.0485488	0.0352904	0.0223948	0.0205728	0.0990214	0.0952127	0.0435771	0.0150654
-0.728	0.0517151	0.0423853	0.0415607	0.032432	0.158913	0.0372343	0.0850936	0.0155397	0.0494921	0.03526	0.0231612	0.0201868	0.10043	0.0958481	0.0439346	0.0151281
-0.727	0.0521086	0.0421654	0.0427058	0.032703	0.159809	0.0374073	0.0853885	0.0155262	0.0504916	0.0352189	0.0239595	0.0198501	0.101876	0.0964845	0.0441056	0.0151147
-0.726	0.0524643	0.0417918	0.0438634	0.033006	0.16064	0.0377001	0.0856856	0.0155146	0.0515491	0.0351723	0.0247884	0.0195917	0.103285	0.0971034	0.0442318	0.0151985
-0.725	0.0528053	0.0411316	0.0450338	0.0333459	0.161557	0.0380695	0.0859801	0.0153903	0.05266	0.0351105	0.0256228	0.0193919	0.104721	0.097693	0.0442079	0.0153606
-0.724	0.0531433	0.0404814	0.0460689	0.0337224	0.162454	0.0383509	0.0863308	0.0154121	0.0538301	0.0350281	0.0264891	0.0191132	0.106171	0.0982987	0.0442546	0.0154614
-0.723	0.0535048	0.039814	0.0471448	0.0340825	0.163291	0.0387114	0.0866468	0.0157377	0.0550203	0.0349537	0.0273346	0.0188747	0.10763	0.0989115	0.044217	0.0155601
-0.722	0.0538709	0.0388714	0.0481621	0.0344269	0.164108	0.0390573	0.0869066	0.0161482	0.056265	0.0348599	0.0282021	0.0186756	0.109091	0.0995116	0.0442094	0.0157161
-0.721	0.0542451	0.0376539	0.0493569	0.0347966	0.164963	0.0394919	0.087202	0.016738	0.0575507	0.0347646	0.0291334	0.0184586	0.110548	0.100103	0.0441376	0.0158801
-0.72	0.054633	0.0365322	0.0506135	0.0351898	0.165801	0.0399661	0.087483	0.0173205	0.0588364	0.0346557	0.0301159	0.0184271	0.112069	0.100683	0.0440146	0.0160996
-0.719	0.0550377	0.0352055	0.0519776	0.0356528	0.166637	0.0405073	0.0877944	0.0178383	0.0601542	0.0345588	0.0311228	0.0183075	0.113605	0.101258	0.0438445	0.0163011
-0.718	0.055469	0.033861	0.0532582	0.0361194	0.167488	0.0409389	0.088128	0.0186327	0.0615321	0.034452	0.0321448	0.0182002	0.115163	0.101822	0.043625	0.0166193
-0.717	0.0558745	0.032785	0.0544185	0.0366051	0.168346	0.0414832	0.0884914	0.0194119	0.0629462	0.0343374	0.03318	0.0181777	0.11667	0.102384	0.04323	0.0169549
-0.716	0.056246	0.0319828	0.0557017	0.0370873	0.169242	0.0421858	0.0888214	0.0202114	0.0643575	0.0342282	0.0342341	0.0181258	0.118154	0.102929	0.0427524	0.0172537
-0.715	0.0566492	0.0312941	0.0569742	0.0375757	0.170133	0.0428223	0.089166	0.0210396	0.0657727	0.0341041	0.0352606	0.0180228	0.119659	0.103438	0.042254	0.0174181
-0.714	0.0571146	0.0304341	0.0581522	0.0381022	0.170999	0.0434687	0.0895231	0.0218056	0.0672223	0.0339737	0.0363039	0.0179084	0.121154	0.103938	0.0417391	0.0174404
-0.713	0.0576274	0.0298085	0.0593238	0.0386958	0.17181	0.0440201	0.0899065	0.0223563	0.068704	0.0338297	0.0372978	0.0177037	0.122666	0.104478	0.0411875	0.0174953
-0.712	0.0581344	0.0291403	0.0604798	0.0392986	0.17262	0.0445376	0.0902978	0.0227639	0.0702522	0.0336758	0.0383204	0.0174943	0.124204	0.105017	0.0405612	0.0174726
-0.711	0.058579	0.0285898	0.0615543	0.0399823	0.173385	0.045217	0.0906974	0.0230451	0.071795	0.0335214	0.0393455	0.0172206	0.125718	0.105524	0.0401546	0.0172949
-0.71	0.0590192	0.0283143	0.0627556	0.0406672	0.174171	0.045947	0.0910895	0.0230937	0.073386	0.0333601	0.0403638	0.0169768	0.127242	0.106023	0.0397506	0.0170828
-0.709	0.0594541	0.0280591	0.0638813	0.0413981	0.174886	0.0467468	0.0914897	0.023241	0.0749926	0.0332066	0.0413973	0.0167399	0.128782	0.106555	0.0392967	0.0169513
-0.708	0.0599512	0.02762	0.0649356	0.0421499	0.17562	0.0476177	0.0919019	0.0233449	0.0766272	0.0330496	0.0424486	0.0164801	0.130316	0.107082	0.0387591	0.0167911
-0.707	0.0604565	0.0274092	0.0657885	0.0429499	0.176319	0.048513	0.0923286	0.0233207	0.0782885	0.0328727	0.0434632	0.0162354	0.131852	0.107646	0.0381937	0.0166941
-0.706	0.0609487	0.0271042	0.0666521	0.0437559	0.176972	0.0491277	0.0927743	0.0232526	0.0799351	0.0326859	0.0444444	0.0160612	0.13339	0.108167	0.0377556	0.0165373
-0.705	0.0614114	0.027166	0.0674739	0.0445861	0.177579	0.0497402	0.0932437	0.0231379	0.0815459	0.0324932	0.0454106	0.0159918	0.134909	0.108667	0.037303	0.0162703
-0.704	0.0619271	0.027585	0.0684423	0.0454484	0.178146	0.0503119	0.0937199	0.0230342	0.0831926	0.0322912	0.046315	0.0159868	0.136453	0.109172	0.0370688	0.0161332
-0.703	0.062441	0.0278741	0.0692194	0.0463475	0.178686	0.0510852	0.0942038	0.023026	0.0849167	0.0320919	0.0472003	0.0161957	0.137976	0.109621	0.0370311	0.0160288
-0.702	0.0629895	0.0285668	0.0698942	0.047276	0.179235	0.0521328	0.0946679	0.0230275	0.0866263	0.0318978	0.048022	0.0165845	0.139523	0.110058	0.0370304	0.0158342
-0.701	0.0635646	0.029381	0.0704557	0.0481941	0.179764	0.0531826	0.0951543	0.022893	0.0883493	0.0316901	0.0487998	0.0172158	0.141106	0.110508	0.0371949	0.01569
-0.7	0.064176	0.0306452	0.0709939	0.0491263	0.180286	0.0540973	0.0956313	0.0227581	0.0900836	0.0314867	0.0495961	0.0180325	0.142696	0.110965	0.0375112	0.0154885
-0.699	0.0648386	0.0319414	0.0715457	0.0501544	0.180746	0.0552216	0.0961672	0.0227961	0.0918521	0.0312828	0.0503541	0.0189968	0.144263	0.111399	0.0380298	0.0153103
-0.698	0.0655001	0.0331554	0.0721172	0.0512122	0.181201	0.0564837	0.0966991	0.0228832	0.0936341	0.0310678	0.0510917	0.0202507	0.145796	0.111815	0.0387035	0.0151722
-0.697	0.0661598	0.0345601	0.0726313	0.0522842	0.181679	0.0578559	0.0971996	0.0228549	0.0954031	0.0308638	0.0518508	0.0216687	0.147374	0.112245	0.0395147	0.01498
-0.696	0.0667786	0.036044	0.0730621	0.0533558	0.182139	0.0592255	0.097736	0.0226277	0.0971894	0.0306412	0.0525426	0.023193	0.14895	0.112661	0.0404125	0.0147704
-0.695	0.0674324	0.0371878	0.0734922	0.0544543	0.182628	0.0606202	0.0982579	0.022457	0.0989873	0.0304285	0.0532066	0.0248911	0.150487	0.113064	0.0415726	0.0146246
-0.694	0.0680986	0.0382627	0.0737721	0.0555634	0.183105	0.0621	0.0988164	0.0221942	0.100836	0.0301954	0.0538506	0.0267301	0.152037	0.113445	0.0428541	0.0145171
-0.693	0.068786	0.0390412	0.0741174	0.0566896	0.183534	0.0636785	0.0993897	0.0219361	0.102691	0.0299582	0.0544602	0.028694	0.153594	0.113837	0.0442119	0.0145131
-0.692	0.069451	0.0399488	0.0743098	0.0578247	0.183979	0.0652064	0.0999199	0.021756	0.10459	0.0297183	0.055027	0.0308658	0.15514	0.114233	0.0456979	0.0145862
-0.691	0.0701039	0.0407696	0.0744011	0.0589489	0.184394	0.0668762	0.100443	0.021494	0.106444	0.0294922	0.0555898	0.0332207	0.156665	0.114655	0.0473816	0.0145635
-0.69	0.0707215	0.0416548	0.0743753	0.0600905	0.184761	0.0686639	0.100934	0.0210436	0.108328	0.0292536	0.0561274	0.0355669	0.158191	0.11507	0.0492132	0.0145508
-0.689	0.0713443	0.0426276	0.0743169	0.0612299	0.185133	0.0705245	0.101482	0.0205913	0.110256	0.0290184	0.0566171	0.038089	0.159733	0.115472	0.0512148	0.0145458
-0.688	0.072029	0.0436964	0.0741375	0.0624152	0.185515	0.0723397	0.102059	0.0200925	0.112211	0.0287678	0.0571127	0.0407186	0.161259	0.115864	0.0533476	0.0145731
-0.687	0.07269	0.0450606	0.0737938	0.0636167	0.185873	0.0743693	0.102621	0.0197742	0.114158	0.0285246	0.0575708	0.0433793	0.162823	0.11626	0.0556702	0.0145294
-0.686	0.0734089	0.0462784	0.073287	0.0648636	0.186203	0.0765025	0.103184	0.0195494	0.116096	0.0282825	0.0580007	0.0460692	0.164391	0.116655	0.0579947	0.0144067
-0.685	0.0740496	0.0473356	0.0729647	0.0660764	0.186541	0.0786154	0.103726	0.0193109	0.118018	0.0280441	0.0584413	0.0487187	0.165952	0.117039	0.0603856	0.0144154
-0.684	0.0746738	0.0484106	0.072401	0.0672917	0.186836	0.0809018	0.104285	0.0191028	0.119947	0.0277844	0.0588552	0.0512453	0.167492	0.117436	0.0629125	0.0144057
-0.683	0.075319	0.0495879	0.0717819	0.0685261	0.187128	0.08319	0.10482	0.0188259	0.121875	0.0275454	0.0592667	0.0537894	0.169042	0.117807	0.0655416	0.0144858
-0.682	0.075974	0.0506234	0.0711417	0.0697746	0.18744	0.0853677	0.10537	0.0185462	0.123759	0.0273221	0.0596398	0.0563323	0.170575	0.118182	0.0682103	0.0145193
-0.681	0.0766255	0.0515796	0.0703711	0.0710246	0.187741	0.0877673	0.105936	0.0184213	0.125685	0.0271058	0.0599981	0.0587703	0.172075	0.118592	0.0710178	0.014574
-0.68	0.0773018	0.0527025	0.0695313	0.0722863	0.188039	0.0901949	0.106504	0.0185403	0.127637	0.0269164	0.0603081	0.0611323	0.173554	0.119005	0.0737666	0.0147616
-0.679	0.0779808	0.0539214	0.0685971	0.0735586	0.188303	0.0924122	0.10704	0.0187823	0.129564	0.0267248	0.0606172	0.0633372	0.17502	0.119397	0.076609	0.0151916
-0.678	0.0786847	0.0551319	0.0675949	0.074845	0.188593	0.0946609	0.107587	0.0190097	0.131482	0.0265301	0.0608867	0.0654512	0.176478	0.119804	0.0795431	0.0156016
-0.677	0.0793775	0.0565667	0.0664747	0.0760915	0.188887	0.0969816	0.108126	0.0192787	0.133404	0.0263246	0.0610898	0.0675646	0.177946	0.120232	0.082446	0.0160702
-0.676	0.0800365	0.0579695	0.0652739	0.0773139	0.189209	0.09927	0.108647	0.0194856	0.1353	0.0261295	0.0612186	0.0695221	0.179408	0.120693	0.0854026	0.0165403
-0.675	0.0806764	0.0596811	0.0642719	0.0785681	0.189468	0.101554	0.109216	0.0197507	0.137224	0.0259408	0.061325	0.0713912	0.180824	0.12114	0.088328	0.0170113
-0.674	0.0813134	0.0613635	0.0632084	0.0797962	0.189685	0.103822	0.109757	0.0198421	0.139132	0.0257443	0.0613758	0.0730798	0.182204	0.121603	0.0912752	0.017447
-0.673	0.0820113	0.0631718	0.06216	0.0810487	0.189924	0.106107	0.110312	0.0200659	0.141044	0.025539	0.0613698	0.0746901	0.183599	0.122081	0.0942486	0.0178546
-0.672	0.0826282	0.0650555	0.0612014	0.0822822	0.190126	0.108366	0.110849	0.0203857	0.142981	0.0253308	0.061395	0.0761023	0.184995	0.122578	0.0971917	0.0182782
-0.671	0.0832353	0.0668915	0.0601851	0.0834928	0.190341	0.110701	0.111391	0.0206831	0.144872	0.0251418	0.061387	0.0773015	0.186401	0.123137	0.100093	0.0186371
-0.67	0.0838839	0.0686241	0.0591637	0.0846885	0.190522	0.112983	0.111963	0.0209108	0.146733	0.0249656	0.0613354	0.0783736	0.187799	0.123664	0.103002	0.0189757
-0.669	0.0845661	0.0699303	0.0583381	0.0858647	0.190675	0.115179	0.112561	0.0212826	0.148579	0.0247951	0.0612644	0.0793524	0.189169	0.124243	0.105994	0.0194056
-0.668	0.0852587	0.0710547	0.0576121	0.0870238	0.190844	0.117191	0.113136	0.0215858	0.150408	0.0246279	0.0611938	0.0801914	0.190533	0.124825	0.108939	0.0198308
-0.667	0.0858919	0.071885	0.0568711	0.0882138	0.191	0.119413	0.113717	0.0220717	0.152254	0.0244689	0.0611162	0.0808293	0.191894	0.125431	0.111856	0.0202497
-0.666	0.086554	0.0726648	0.056202	0.0893656	0.191154	0.121668	0.114323	0.0225648	0.154103	0.0243101	0.0611039	0.0812042	0.193228	0.126045	0.114815	0.0206314
-0.665	0.0872375	0.073556	0.0558179	0.0904917	0.191308	0.123863	0.114959	0.0229551	0.155931	0.0241625	0.061039	0.0814538	0.194558	0.126649	0.117815	0.0211106
-0.664	0.0879177	0.0742172	0.0554997	0.0916813	0.191517	0.126236	0.11566	0.023265	0.157759	0.0240227	0.0609641	0.0816907	0.195873	0.127277	0.120742	0.0215254
-0.663	0.0885074	0.0748248	0.0552214	0.092826	0.191706	0.128445	0.116323	0.0234707	0.159578	0.0239105	0.0609062	0.081708	0.197183	0.12789	0.123631	0.0219307
-0.662	0.0891169	0.075305	0.054872	0.0939874	0.191915	0.130566	0.116956	0.0238229	0.161406	0.0237971	0.0608061	0.0815564	0.19846	0.128528	0.126554	0.0222931
-0.661	0.0897042	0.0759141	0.0547301	0.0951157	0.192124	0.132661	0.117573	0.0241394	0.163185	0.0237042	0.0606516	0.0812157	0.199738	0.12918	0.129505	0.0226908
-0.66	0.0902935	0.0760428	0.0545144	0.0962342	0.192367	0.134961	0.11815	0.0245231	0.164937	0.0236216	0.060398	0.0806593	0.201018	0.129854	0.132277	0.023119
-0.659	0.0909028	0.0761157	0.0544272	0.0973405	0.192552	0.137366	0.118796	0.0247847	0.1667	0.023529	0.0601217	0.0800318	0.202281	0.130519	0.135017	0.0235452
-0.658	0.0915219	0.0761611	0.0544171	0.0984769	0.192728	0.139675	0.119416	0.0250628	0.168443	0.023435	0.0598517	0.0792135	0.203522	0.131203	0.137711	0.0239812
-0.657	0.092133	0.0760711	0.0545413	0.0996513	0.19293	0.141896	0.120025	0.0255317	0.170178	0.0233446	0.0595296	0.0781512	0.204772	0.131915	0.140345	0.024345
-0.656	0.0927262	0.0756758	0.0547445	0.100781	0.193096	0.144127	0.120616	0.0260381	0.171922	0.0232845	0.0592073	0.0769411	0.206017	0.132642	0.142985	0.0246923
-0.655	0.0932895	0.0751713	0.0551473	0.101912	0.193309	0.146285	0.121239	0.0266167	0.173648	0.0232405	0.0588504	0.0755087	0.207252	0.133379	0.14565	0.0250703
-0.654	0.0939194	0.0742093	0.0555861	0.103039	0.193517	0.148476	0.121878	0.0271689	0.175356	0.0232124	0.0584962	0.0738368	0.208487	0.134137	0.148278	0.0254589
-0.653	0.0945023	0.0731426	0.0561586	0.104122	0.193682	0.150556	0.122532	0.0277037	0.177041	0.0231942	0.0580397	0.0719673	0.209704	0.134898	0.150853	0.0258271
-0.652	0.095132	0.0719916	0.0567966	0.105199	0.193877	0.152583	0.123245	0.028252	0.178719	0.0231967	0.0575776	0.0700616	0.210947	0.135731	0.15332	0.0261299
-0.651	0.0956878	0.0707304	0.0574584	0.106248	0.194085	0.154496	0.123965	0.0287708	0.180393	0.0232244	0.0571248	0.0680344	0.212174	0.136575	0.155743	0.0264777
-0.65	0.0962629	0.0692307	0.0581762	0.10727	0.194323	0.156305	0.124698	0.029237	0.182056	0.0232761	0.0567036	0.0657934	0.213365	0.137445	0.158077	0.0268234
-0.649	0.0968204	0.0676177	0.0589871	0.108297	0.194511	0.158008	0.125371	0.029717	0.183716	0.0233325	0.0562392	0.0634621	0.214543	0.13832	0.160386	0.0271408
-0.648	0.0974335	0.065904	0.0598669	0.109357	0.194711	0.159682	0.126049	0.0302961	0.185354	0.0233924	0.055802	0.0611364	0.215696	0.139213	0.162541	0.0274473
-0.647	0.0980821	0.0641404	0.0605272	0.110395	0.194906	0.161312	0.126729	0.0308621	0.186991	0.0234792	0.0553516	0.058795	0.216862	0.140092	0.164756	0.0276547
-0.646	0.0987042	0.0622132	0.0612059	0.111463	0.195094	0.16281	0.127482	0.0313951	0.188607	0.0235991	0.0548997	0.0563579	0.217989	0.140973	0.166744	0.0278294
-0.645	0.0992708	0.0597856	0.0620376	0.112565	0.195251	0.164196	0.128262	0.0318618	0.190232	0.0237422	0.054485	0.0538495	0.219111	0.141924	0.168617	0.0279578
-0.644	0.0999232	0.057095	0.0628577	0.113686	0.195448	0.165495	0.129054	0.0321539	0.19184	0.0239388	0.0540865	0.0512922	0.220221	0.142895	0.170486	0.0279207
-0.643	0.100593	0.0542901	0.0637665	0.114805	0.195605	0.16674	0.129906	0.032357	0.193414	0.024138	0.0536879	0.0487353	0.221305	0.143867	0.172296	0.0279539
-0.642	0.101257	0.051406	0.0647771	0.115929	0.195754	0.168065	0.130713	0.0324743	0.194975	0.0243537	0.0533233	0.0462289	0.22238	0.144878	0.173994	0.0279333
-0.641	0.101925	0.048551	0.0658831	0.117069	0.195971	0.169367	0.13155	0.032606	0.196514	0.0245885	0.0529911	0.0437563	0.223479	0.145895	0.175576	0.027754
-0.64	0.102597	0.0455379	0.0672089	0.118188	0.196204	0.170564	0.132417	0.0327006	0.198049	0.0248502	0.0526521	0.0411584	0.224554	0.146903	0.177177	0.0275631
-0.639	0.103267	0.0428338	0.0685044	0.119281	0.196448	0.171852	0.133319	0.0328243	0.199563	0.025138	0.0523531	0.03855	0.225618	0.147902	0.178805	0.0272742
-0.638	0.103869	0.040255	0.0698823	0.120383	0.196684	0.172985	0.134198	0.0328574	0.201064	0.025453	0.0520311	0.0360508	0.226684	0.148901	0.180264	0.0269407
-0.637	0.104512	0.0381739	0.0712652	0.121467	0.196957	0.174044	0.13512	0.032801	0.202584	0.0257811	0.0517315	0.0335916	0.227717	0.149879	0.181567	0.0265299
-0.636	0.10515	0.0364551	0.0727233	0.122551	0.197225	0.175026	0.136028	0.0326531	0.204094	0.0261428	0.0514503	0.0313259	0.22872	0.150877	0.182797	0.0260511
-0.635	0.105768	0.0351617	0.0741487	0.123647	0.197493	0.175946	0.13696	0.0325296	0.205555	0.026537	0.0511894	0.0292753	0.229739	0.15191	0.183925	0.0255223
-0.634	0.106355	0.034164	0.0755697	0.124746	0.197807	0.176884	0.137908	0.0322308	0.206992	0.0269349	0.050965	0.0273105	0.230732	0.152965	0.184921	0.0250259
-0.633	0.106928	0.0333542	0.0768711	0.125838	0.198143	0.177699	0.138862	0.0318366	0.208417	0.0273472	0.050739	0.0256864	0.231716	0.154056	0.185821	0.0244381
-0.632	0.107526	0.0332731	0.0782538	0.126925	0.198496	0.178527	0.13982	0.031385	0.209829	0.0277795	0.050549	0.0241999	0.23269	0.155202	0.186624	0.0238912
-0.631	0.10811	0.033304	0.0794838	0.127992	0.198815	0.179292	0.140789	0.0310107	0.2112	0.0282482	0.0503694	0.0229948	0.233625	0.15635	0.187486	0.0233133
-0.63	0.10872	0.0334562	0.0806983	0.129083	0.199164	0.180122	0.141783	0.0305935	0.21253	0.0287248	0.0501586	0.0220689	0.234546	0.157524	0.188227	0.0227514
-0.629	0.109288	0.03347	0.0818402	0.130175	0.199541	0.180738	0.142856	0.0301279	0.213817	0.0292224	0.0499298	0.0213653	0.235433	0.158661	0.188922	0.0221636
-0.628	0.109833	0.0335543	0.0829123	0.13128	0.199952	0.181362	0.143953	0.0296612	0.215096	0.0297552	0.0497317	0.0210026	0.236307	0.159809	0.189579	0.0216119
-0.627	0.110336	0.0340475	0.0840638	0.132322	0.200357	0.182158	0.145082	0.0293747	0.216361	0.0303	0.0495568	0.0208379	0.237173	0.160982	0.190181	0.0209909
-0.626	0.110842	0.0345001	0.0854411	0.133382	0.200825	0.182857	0.146189	0.0289306	0.217596	0.0308595	0.0493782	0.0210614	0.238029	0.162181	0.190745	0.0203299
-0.625	0.111381	0.0355895	0.0865909	0.134494	0.201328	0.183367	0.147338	0.0281817	0.218884	0.0314546	0.0491985	0.0213826	0.23882	0.163399	0.191194	0.0198199
-0.624	0.111907	0.0367293	0.0878344	0.135617	0.201813	0.183958	0.148486	0.0275932	0.220111	0.0320585	0.04895	0.0218019	0.239585	0.164629	0.191607	0.0192414
-0.623	0.112409	0.0378072	0.089024	0.136747	0.202362	0.184616	0.149633	0.0269421	0.22132	0.0326847	0.0486461	0.022258	0.240351	0.165882	0.191867	0.0186864
-0.622	0.112901	0.0391574	0.089959	0.137829	0.20294	0.185271	0.150847	0.0262932	0.222545	0.0333189	0.0483759	0.0227699	0.241123	0.167125	0.192135	0.01822
-0.621	0.113347	0.0407476	0.0907758	0.138959	0.203535	0.185861	0.15206	0.0256671	0.223749	0.0339601	0.0481259	0.0232501	0.241884	0.168367	0.192323	0.0177615
-0.62	0.113776	0.0419927	0.0914336	0.140079	0.20413	0.186228	0.153313	0.0251436	0.22492	0.034617	0.0478799	0.0237732	0.242594	0.169638	0.192399	0.0173164
-0.619	0.114198	0.0428684	0.092063	0.141201	0.20472	0.186534	0.154576	0.0245383	0.226048	0.0352916	0.0477009	0.0243505	0.243293	0.170912	0.192549	0.0168431
-0.618	0.114637	0.043597	0.0926172	0.142314	0.205372	0.186939	0.155846	0.0240181	0.22717	0.0359986	0.0475092	0.0249594	0.243976	0.172182	0.192753	0.0164843
-0.617	0.115103	0.0442976	0.093196	0.143381	0.205998	0.187347	0.157147	0.0234622	0.228284	0.0367196	0.0472104	0.0255638	0.244638	0.173444	0.192885	0.0161029
-0.616	0.115591	0.0449372	0.093603	0.144456	0.206601	0.187873	0.158451	0.0229475	0.229356	0.0374323	0.0469293	0.0261136	0.245279	0.174703	0.192885	0.0157518
-0.615	0.116052	0.0454846	0.0941885	0.145571	0.207219	0.1884	0.159762	0.0222974	0.230456	0.038167	0.0467053	0.0265968	0.245902	0.175966	0.192809	0.0154948
-0.614	0.116528	0.0459081	0.0945727	0.146719	0.207884	0.18901	0.161061	0.0216141	0.231525	0.0389104	0.0464892	0.0270902	0.246501	0.177255	0.192688	0.0152279
-0.613	0.116995	0.0464804	0.0948934	0.147851	0.208541	0.189588	0.16246	0.0208981	0.232606	0.0396651	0.0462428	0.0274442	0.247094	0.178543	0.192571	0.0150004
-0.612	0.11745	0.0465713	0.0951956	0.148988	0.209214	0.190232	0.163816	0.0202547	0.233655	0.0404202	0.0459848	0.0277822	0.247636	0.179836	0.192458	0.0147966
-0.611	0.117931	0.0465134	0.0954102	0.150178	0.209928	0.191017	0.165164	0.0196249	0.234647	0.0411854	0.0457326	0.027995	0.248139	0.181156	0.192334	0.0146125
-0.61	0.118395	0.046379	0.0955796	0.151347	0.210643	0.191729	0.166525	0.0191388	0.23561	0.0419673	0.045498	0.0280537	0.248677	0.182485	0.192197	0.014583
-0.609	0.118817	0.0461481	0.0957131	0.152478	0.211351	0.192507	0.167866	0.0187111	0.236549	0.0427571	0.0451835	0.0281102	0.249223	0.183843	0.192066	0.0146058
-0.608	0.119282	0.0456016	0.0958603	0.153587	0.2121	0.193359	0.16931	0.0184098	0.237523	0.0435526	0.0448552	0.0281457	0.249716	0.185186	0.191874	0.0145884
-0.607	0.119752	0.0450239	0.0959978	0.154681	0.21284	0.194259	0.170723	0.0181776	0.238467	0.0443427	0.0445161	0.0280134	0.250178	0.186508	0.191695	0.014738
-0.606	0.120209	0.0442707	0.0960924	0.155787	0.213639	0.195217	0.172114	0.0180602	0.239389	0.0451497	0.0441546	0.0278473	0.250633	0.187833	0.191465	0.0149293
-0.605	0.120633	0.0434674	0.0961501	0.156888	0.214433	0.196272	0.173541	0.0181253	0.240291	0.045956	0.0438024	0.0276415	0.251061	0.189155	0.191263	0.0150856
-0.604	0.12106	0.0424601	0.0961115	0.157894	0.21522	0.197492	0.174946	0.0182813	0.241172	0.046777	0.0434698	0.0274139	0.251514	0.190486	0.191166	0.0152541
-0.603	0.121477	0.0412079	0.095966	0.158886	0.216031	0.198686	0.176379	0.0183058	0.242028	0.0476113	0.0431615	0.0270932	0.251964	0.191847	0.19095	0.0155201
-0.602	0.12188	0.0399672	0.0956984	0.159955	0.216858	0.199871	0.177788	0.0183598	0.242852	0.0484503	0.0428869	0.0267278	0.252407	0.193197	0.190704	0.0158443
-0.601	0.122312	0.038834	0.0955966	0.160981	0.217725	0.2011	0.17922	0.0182387	0.243678	0.0493065	0.0426642	0.0262737	0.252856	0.194535	0.190515	0.0161923
-0.6	0.122755	0.0376437	0.0953644	0.161964	0.218545	0.20239	0.180666	0.0181515	0.244497	0.0501596	0.0424626	0.0258617	0.253271	0.195881	0.190224	0.0166367
-0.599	0.12316	0.036679	0.0950836	0.162962	0.219391	0.203627	0.182156	0.0180244	0.245295	0.0510209	0.0423003	0.0255463	0.253686	0.197241	0.189873	0.0170552
-0.598	0.123565	0.0357449	0.0948811	0.1639	0.220221	0.204784	0.18367	0.0180488	0.246085	0.0518808	0.04219	0.0251463	0.254077	0.198612	0.189696	0.0174319
-0.597	0.123949	0.0349767	0.0947649	0.164822	0.221005	0.205808	0.185195	0.0180988	0.246843	0.0527547	0.0421289	0.024724	0.254444	0.199974	0.189547	0.0178601
-0.596	0.124309	0.0342337	0.0946006	0.165727	0.221789	0.206909	0.186724	0.0182568	0.247616	0.0536619	0.0421687	0.0243053	0.254815	0.20131	0.189384	0.0182513
-0.595	0.124673	0.0332349	0.0944931	0.166632	0.222614	0.207851	0.188226	0.0184487	0.248343	0.054566	0.0422365	0.023793	0.255195	0.202649	0.189177	0.0186099
-0.594	0.125014	0.0323428	0.0943748	0.167518	0.223445	0.208758	0.189743	0.0188698	0.249054	0.0554781	0.0423407	0.0232942	0.25558	0.204009	0.189083	0.0189779
-0.593	0.125367	0.0315884	0.0943696	0.16838	0.224323	0.209608	0.191205	0.0192825	0.249744	0.0564048	0.0425597	0.0228186	0.255925	0.205405	0.189023	0.0193735
-0.592	0.125719	0.0309533	0.0944018	0.169214	0.225225	0.210408	0.192697	0.0197578	0.25038	0.0573214	0.0428644	0.0223146	0.256235	0.20682	0.189024	0.0197372
-0.591	0.126048	0.0305511	0.0945809	0.170042	0.226155	0.211107	0.194161	0.0201705	0.251011	0.0582524	0.043307	0.0219297	0.256538	0.208192	0.189095	0.0200406
-0.59	0.12639	0.0302743	0.0948391	0.170944	0.227063	0.211774	0.195623	0.0207135	0.251653	0.0591938	0.0438258	0.0215142	0.256825	0.209565	0.189096	0.0203235
-0.589	0.126745	0.0301785	0.0952747	0.171796	0.228003	0.212389	0.19703	0.0212615	0.252242	0.0601341	0.0444499	0.0211305	0.257114	0.210933	0.189202	0.0205237
-0.588	0.127051	0.0299206	0.0957909	0.172601	0.228962	0.213117	0.198435	0.0215183	0.252853	0.0610782	0.0452135	0.0206973	0.257404	0.212291	0.18935	0.0206124
-0.587	0.127344	0.0299138	0.0965758	0.173396	0.229945	0.213788	0.199877	0.0218382	0.253436	0.0620215	0.0460755	0.0203331	0.257716	0.213644	0.189502	0.0207479
-0.586	0.127671	0.0300043	0.0973194	0.174187	0.230975	0.214343	0.201351	0.0220032	0.253971	0.06297	0.0470909	0.019939	0.258018	0.214997	0.189642	0.0209074
-0.585	0.127974	0.0299473	0.0981025	0.174936	0.231975	0.214871	0.202775	0.0223116	0.254496	0.0639252	0.0482228	0.0195494	0.25828	0.216308	0.189854	0.0210044
-0.584	0.128275	0.0299662	0.0988868	0.175687	0.23297	0.21544	0.204209	0.0226693	0.255	0.0648859	0.0495197	0.0191231	0.258555	0.217638	0.190158	0.0211654
-0.583	0.128562	0.030008	0.0997571	0.176415	0.233984	0.216024	0.205695	0.0230367	0.255491	0.0658557	0.0509487	0.0186943	0.258807	0.218968	0.190657	0.0213416
-0.582	0.128834	0.0301251	0.100772	0.177119	0.234977	0.21662	0.207131	0.0232939	0.25595	0.0668309	0.052516	0.0184791	0.259033	0.220288	0.19111	0.0214966
-0.581	0.129126	0.0299204	0.101886	0.177785	0.235974	0.217109	0.208563	0.0236295	0.256406	0.0678261	0.0542281	0.0183384	0.259294	0.221617	0.191538	0.0217737
-0.58	0.129468	0.0301824	0.102939	0.178452	0.236963	0.217538	0.209939	0.0239049	0.256845	0.0688278	0.0559984	0.018195	0.25955	0.222931	0.192034	0.0219669
-0.579	0.129813	0.030324	0.104189	0.179115	0.237961	0.217893	0.211269	0.0241451	0.257234	0.0698357	0.0579069	0.0180909	0.259771	0.224243	0.192722	0.0221022
-0.578	0.130145	0.0305254	0.105596	0.17971	0.238996	0.218238	0.212617	0.0244212	0.257582	0.070843	0.0599077	0.0179735	0.260001	0.225576	0.193517	0.0222686
-0.577	0.130477	0.0304847	0.107167	0.180255	0.240033	0.218579	0.213961	0.02482	0.257934	0.0718507	0.062066	0.0177997	0.260204	0.226922	0.194579	0.022438
-0.576	0.130813	0.0306198	0.108881	0.180778	0.241011	0.218849	0.215348	0.0250463	0.258289	0.0728552	0.0643148	0.0177321	0.260425	0.228206	0.195594	0.0226751
-0.575	0.131146	0.0306437	0.110552	0.181295	0.242022	0.219082	0.216745	0.025288	0.25866	0.0738742	0.0666482	0.0176846	0.260662	0.229446	0.196688	0.0228599
-0.574	0.131521	0.0305249	0.112582	0.181792	0.243039	0.219255	0.218094	0.0255245	0.259004	0.0748997	0.0689531	0.0176019	0.260895	0.230688	0.197822	0.0230312
-0.573	0.13189	0.0306379	0.11464	0.182198	0.244082	0.21965	0.219429	0.0257043	0.259364	0.0759248	0.0712733	0.0176003	0.261112	0.231947	0.199019	0.0231662
-0.572	0.132236	0.0305776	0.116819	0.182605	0.24512	0.220108	0.220672	0.0259266	0.259726	0.0769454	0.0737245	0.0176428	0.261349	0.233178	0.200201	0.0232796
-0.571	0.132616	0.0305712	0.119055	0.183	0.246197	0.220532	0.22193	0.0261502	0.260049	0.0779742	0.0761976	0.0178207	0.261591	0.234371	0.20143	0.0233407
-0.57	0.132974	0.0307902	0.121483	0.183423	0.247226	0.221032	0.223198	0.0263152	0.26035	0.0789799	0.0787169	0.0180621	0.261833	0.235556	0.20276	0.0233969
-0.569	0.133273	0.0310364	0.123987	0.183815	0.248245	0.221579	0.224471	0.0264887	0.260631	0.0799874	0.081215	0.0182893	0.262129	0.236723	0.204072	0.023475
-0.568	0.133625	0.0313264	0.126478	0.184142	0.249287	0.222161	0.225766	0.0265562	0.260919	0.0809842	0.0837171	0.0186143	0.262417	0.237927	0.205433	0.0235623
-0.567	0.133979	0.0310879	0.12885	0.184466	0.250324	0.222762	0.227041	0.0265227	0.26117	0.0819855	0.0862951	0.0189892	0.262708	0.239144	0.206864	0.0236013
-0.566	0.13434	0.030996	0.131292	0.184784	0.251339	0.223401	0.228291	0.0265804	0.261423	0.0829788	0.0888704	0.0194737	0.263025	0.240339	0.208346	0.0235752
-0.565	0.134715	0.0311993	0.133657	0.185073	0.252375	0.223948	0.229485	0.026415	0.261641	0.0839579	0.0914376	0.0201184	0.26337	0.241514	0.209789	0.0234456
-0.564	0.135082	0.0317379	0.135939	0.185336	0.25346	0.224615	0.230625	0.0263502	0.261858	0.0849229	0.0940379	0.0208078	0.263728	0.242723	0.21129	0.0232702
-0.563	0.13549	0.0325441	0.138258	0.185601	0.254497	0.225406	0.231736	0.0264163	0.262081	0.0858937	0.0966202	0.0215917	0.264095	0.243932	0.212864	0.0231258
-0.562	0.135894	0.0338078	0.140484	0.1858	0.255495	0.226179	0.23282	0.0266596	0.262279	0.0868559	0.0992266	0.0224714	0.264455	0.245145	0.214456	0.0229321
-0.561	0.136303	0.0353663	0.14272	0.185956	0.256495	0.226817	0.233928	0.0269231	0.262493	0.0877917	0.101826	0.0233042	0.264853	0.246363	0.215969	0.0228655
-0.56	0.136691	0.0368868	0.144791	0.186107	0.257476	0.227519	0.235034	0.0272118	0.262713	0.0887053	0.104404	0.0240959	0.265294	0.247532	0.217507	0.0228131
-0.559	0.137084	0.0381412	0.146838	0.186253	0.258459	0.228173	0.236099	0.0276738	0.262884	0.0896085	0.106954	0.0249881	0.265798	0.248694	0.219067	0.0228076
-0.558	0.137501	0.0393951	0.148769	0.186387	0.259451	0.228788	0.237164	0.0281279	0.263095	0.0905262	0.1095	0.0258749	0.266311	0.249832	0.220521	0.0228123
-0.557	0.137923	0.0406578	0.150721	0.186487	0.260459	0.229348	0.238195	0.0287618	0.263277	0.0914497	0.111969	0.0267302	0.266835	0.25096	0.221943	0.0228614
-0.556	0.138354	0.0418375	0.152478	0.186592	0.261466	0.229992	0.239236	0.0294155	0.263483	0.0923784	0.114441	0.0276128	0.26738	0.25206	0.223496	0.0229688
-0.555	0.138788	0.0431382	0.154091	0.18664	0.262473	0.230555	0.240248	0.0301475	0.263668	0.0932768	0.116851	0.0284702	0.267954	0.253161	0.224992	0.0230304
-0.554	0.139231	0.0442534	0.155579	0.186708	0.263466	0.230995	0.241217	0.030818	0.263869	0.0941748	0.119263	0.0293168	0.26853	0.254261	0.226375	0.0230771
-0.553	0.139672	0.0452534	0.156878	0.186756	0.264466	0.231437	0.242172	0.0312952	0.264031	0.095067	0.121654	0.0301499	0.269127	0.255352	0.22772	0.023189
-0.552	0.140123	0.0460655	0.158263	0.186711	0.265475	0.231642	0.243173	0.0318746	0.264196	0.095936	0.124068	0.0310405	0.269758	0.256474	0.228932	0.0232731
-0.551	0.140554	0.0468698	0.159541	0.186684	0.266519	0.231954	0.244159	0.032601	0.264358	0.096807	0.126384	0.0319207	0.270423	0.257623	0.230103	0.0233817
-0.55	0.140946	0.0476587	0.160685	0.186658	0.267543	0.232351	0.245128	0.0333018	0.264455	0.0976566	0.128693	0.0327234	0.271154	0.258763	0.231199	0.0234543
-0.549	0.141325	0.0483209	0.161741	0.186614	0.268617	0.232576	0.246075	0.0340484	0.26454	0.0984981	0.130901	0.0335072	0.271917	0.259903	0.232212	0.0236517
-0.548	0.141708	0.0487892	0.162684	0.186537	0.269714	0.232729	0.247014	0.0346196	0.264627	0.0993529	0.133038	0.0341224	0.272703	0.261014	0.233203	0.0238111
-0.547	0.142075	0.0490353	0.163655	0.186464	0.270797	0.232812	0.248044	0.0352481	0.264748	0.100211	0.135063	0.0347072	0.273529	0.262133	0.234069	0.0239122
-0.546	0.142467	0.0490185	0.164561	0.186346	0.271877	0.232862	0.249102	0.0357771	0.264841	0.101062	0.137003	0.0352504	0.274395	0.263223	0.234872	0.0240442
-0.545	0.142877	0.0487461	0.165333	0.186257	0.272968	0.232817	0.250154	0.0362408	0.264914	0.101917	0.138932	0.0356408	0.275272	0.264306	0.235518	0.0240471
-0.544	0.143292	0.0483122	0.16601	0.186123	0.274149	0.232816	0.251186	0.03663	0.264992	0.10277	0.140794	0.0358697	0.276158	0.265392	0.236088	0.0240558
-0.543	0.143758	0.0479169	0.166598	0.186024	0.275351	0.232801	0.252261	0.0368229	0.26505	0.103601	0.142591	0.036036	0.277098	0.266452	0.236576	0.024115
-0.542	0.144252	0.0474593	0.167078	0.185869	0.276518	0.232696	0.253247	0.0369795	0.265086	0.104439	0.144313	0.036188	0.278079	0.267522	0.236967	0.024098
-0.541	0.144716	0.0468776	0.167409	0.185678	0.277742	0.232509	0.254247	0.0370457	0.2651	0.105261	0.145977	0.0363189	0.279134	0.268583	0.237261	0.0241043
-0.54	0.145121	0.0463968	0.16777	0.18545	0.278943	0.232364	0.255303	0.0368806	0.265147	0.106077	0.147564	0.036398	0.28022	0.269623	0.237437	0.0240069
-0.539	0.145559	0.0456171	0.16815	0.185234	0.280145	0.232132	0.256335	0.0367252	0.265221	0.106875	0.149058	0.0364013	0.281355	0.270672	0.237568	0.0238927
-0.538	0.145959	0.0447831	0.168472	0.185042	0.281361	0.23191	0.257336	0.0365259	0.265283	0.107677	0.150448	0.0362718	0.282525	0.271718	0.237678	0.0237153
-0.537	0.146356	0.0437052	0.168765	0.184843	0.282618	0.231658	0.258332	0.0361644	0.265349	0.108467	0.151777	0.0362076	0.283747	0.272747	0.237681	0.0235012
-0.536	0.146825	0.0430928	0.168949	0.184643	0.283957	0.231263	0.259327	0.0357654	0.265376	0.109253	0.152984	0.0360044	0.285072	0.273786	0.237566	0.0231876
-0.535	0.147234	0.0427063	0.169088	0.18443	0.285282	0.230829	0.260293	0.0354602	0.265422	0.110035	0.154119	0.0357141	0.286516	0.274828	0.237371	0.0227537
-0.534	0.147665	0.0422036	0.169136	0.184194	0.286573	0.230374	0.261295	0.0350997	0.265473	0.110802	0.155209	0.0353092	0.288111	0.27585	0.237138	0.0222956
-0.533	0.148043	0.042268	0.168949	0.183975	0.287867	0.229946	0.262277	0.0345266	0.265526	0.111563	0.156191	0.0348056	0.289853	0.276856	0.236795	0.021959
-0.532	0.148432	0.0420144	0.168691	0.183761	0.289146	0.22941	0.263296	0.0337278	0.26555	0.112312	0.157101	0.0342258	0.291708	0.277854	0.236534	0.0216773
-0.531	0.148806	0.0414567	0.168423	0.183557	0.290471	0.228851	0.264341	0.0331296	0.265577	0.113044	0.157896	0.0335303	0.293701	0.27884	0.236263	0.0213988
-0.53	0.149214	0.0408684	0.168078	0.183348	0.29181	0.228421	0.265408	0.0324183	0.265584	0.113775	0.158549	0.0326609	0.295788	0.279811	0.235842	0.0211146
-0.529	0.149645	0.0401804	0.167519	0.183163	0.293191	0.227943	0.266457	0.0316995	0.265555	0.114488	0.159109	0.0317091	0.297984	0.280741	0.235301	0.0208208
-0.528	0.150041	0.0393887	0.166932	0.18288	0.294604	0.227389	0.267513	0.0311481	0.265513	0.115207	0.159623	0.0307608	0.30023	0.28166	0.234718	0.0205722
-0.527	0.150482	0.0386946	0.166113	0.182553	0.296079	0.226925	0.268581	0.0305464	0.265475	0.115906	0.16005	0.0297161	0.302515	0.282583	0.234053	0.0203768
-0.526	0.150941	0.0379754	0.165195	0.182218	0.297537	0.22635	0.26965	0.0300069	0.265467	0.11659	0.160388	0.0286286	0.304807	0.283482	0.233337	0.0200715
-0.525	0.151403	0.0369618	0.164167	0.181888	0.29898	0.225792	0.2707	0.0295499	0.265455	0.117253	0.160646	0.0276166	0.307157	0.284395	0.232492	0.0197724
-0.524	0.151937	0.0360093	0.163083	0.181507	0.300466	0.225134	0.271714	0.029074	0.265434	0.117901	0.160803	0.0265101	0.309567	0.285303	0.231566	0.0194887
-0.523	0.152396	0.0348924	0.161881	0.181116	0.302022	0.224468	0.272731	0.0288076	0.265422	0.118557	0.160861	0.0253041	0.31202	0.286217	0.230573	0.019258
-0.522	0.152859	0.0338696	0.160607	0.180763	0.303543	0.223768	0.273803	0.0286531	0.265412	0.119203	0.160816	0.0241017	0.314498	0.287108	0.229528	0.0190544
-0.521	0.153322	0.0329504	0.159368	0.180351	0.305089	0.223122	0.274888	0.0283834	0.265461	0.119814	0.160701	0.0228955	0.317018	0.287963	0.228507	0.0188963
-0.52	0.153796	0.0325126	0.158042	0.179935	0.306662	0.222424	0.276009	0.0281141	0.26549	0.120419	0.160548	0.0217097	0.31958	0.28879	0.22748	0.0186986
-0.519	0.154279	0.032169	0.156574	0.179501	0.308212	0.221599	0.277068	0.0279461	0.265505	0.121006	0.160269	0.0206939	0.322147	0.28962	0.22634	0.0185394
-0.518	0.154796	0.0319276	0.155115	0.179008	0.309771	0.220687	0.278094	0.0277079	0.265522	0.121587	0.159894	0.0198488	0.324756	0.290443	0.225149	0.0185313
-0.517	0.155292	0.032034	0.153719	0.178522	0.311354	0.219691	0.279104	0.0273912	0.265581	0.122138	0.159481	0.0190527	0.327409	0.291234	0.223838	0.0185397
-0.516	0.155732	0.0322383	0.152319	0.178029	0.312999	0.218439	0.280078	0.027043	0.26561	0.122663	0.158935	0.0183793	0.330065	0.29202	0.222434	0.0186379
-0.515	0.156166	0.0328583	0.151097	0.177494	0.314703	0.217252	0.28106	0.0267039	0.265645	0.12318	0.158283	0.0179458	0.332749	0.292808	0.220995	0.0187112
-0.514	0.156579	0.0334236	0.149824	0.176968	0.316404	0.21591	0.28206	0.0264629	0.265666	0.123687	0.157539	0.0176841	0.335454	0.293574	0.219551	0.0187998
-0.513	0.156948	0.0338986	0.148561	0.17645	0.31814	0.214628	0.283043	0.0262442	0.265695	0.124194	0.156701	0.0176589	0.338206	0.294325	0.218072	0.0188521
-0.512	0.15732	0.0341546	0.147408	0.175925	0.319842	0.213181	0.284014	0.0260883	0.265721	0.124679	0.15578	0.0178028	0.340957	0.295054	0.216457	0.0187617
-0.511	0.157689	0.0342692	0.146129	0.175359	0.321539	0.211639	0.284937	0.0258738	0.265761	0.125163	0.154795	0.0180712	0.34373	0.295752	0.214814	0.0187145
-0.51	0.158057	0.0347023	0.144817	0.174761	0.323266	0.210017	0.285845	0.0257267	0.265808	0.12564	0.153704	0.0184401	0.346518	0.296452	0.212993	0.0187128
-0.509	0.158425	0.0354389	0.143594	0.174161	0.325067	0.208303	0.286727	0.0258747	0.265827	0.126114	0.15253	0.0189152	0.349306	0.297141	0.21113	0.0187868
-0.508	0.158717	0.0362907	0.142336	0.173553	0.326905	0.206617	0.287607	0.0259752	0.265866	0.126578	0.151253	0.0195942	0.352121	0.29784	0.209289	0.0189457
-0.507	0.158988	0.0373436	0.141161	0.17296	0.328725	0.204931	0.288481	0.0263615	0.265907	0.127015	0.149902	0.0204377	0.354939	0.298479	0.207397	0.019102
-0.506	0.159326	0.0385042	0.140016	0.172348	0.330576	0.203165	0.289344	0.026851	0.26594	0.127441	0.148425	0.0214247	0.357761	0.299096	0.205353	0.0192177
-0.505	0.159704	0.0397272	0.138907	0.171701	0.332462	0.20147	0.290145	0.0273174	0.266012	0.127852	0.146877	0.0224486	0.360601	0.299676	0.203194	0.0194315
-0.504	0.160072	0.0406008	0.137797	0.171061	0.334327	0.199711	0.290929	0.0278835	0.266086	0.128251	0.145252	0.0236128	0.363475	0.300269	0.200925	0.0196656
-0.503	0.160393	0.0411421	0.136831	0.170432	0.336193	0.197745	0.291721	0.0285669	0.266146	0.128639	0.143545	0.0248124	0.366374	0.300836	0.198658	0.0199818
-0.502	0.160708	0.0415682	0.135724	0.169739	0.33814	0.195689	0.292558	0.0292506	0.266214	0.129002	0.141756	0.0260146	0.369297	0.301361	0.196362	0.0202589
-0.501	0.161059	0.041815	0.134623	0.169029	0.340036	0.193579	0.293388	0.0295504	0.266274	0.129338	0.139862	0.0271506	0.372182	0.301863	0.194046	0.0206183
-0.5	0.161404	0.0419085	0.133635	0.168313	0.34192	0.191653	0.29415	0.0296541	0.266383	0.129671	0.13786	0.0281946	0.375085	0.302379	0.191651	0.0210161
-0.499	0.161804	0.0419033	0.13282	0.167592	0.343815	0.189628	0.294898	0.0296643	0.266511	0.129997	0.135782	0.0292477	0.377969	0.302893	0.189261	0.0212823
-0.498	0.162252	0.0419893	0.13211	0.166873	0.345666	0.187659	0.295577	0.0295971	0.266606	0.130318	0.133669	0.0302881	0.380909	0.303358	0.186797	0.0214624
-0.497	0.16264	0.0418754	0.131461	0.166111	0.347504	0.185672	0.296234	0.0294397	0.2667	0.130646	0.131481	0.0312706	0.383827	0.303799	0.184188	0.0215127
-0.496	0.163041	0.0417419	0.130878	0.165303	0.349326	0.183659	0.296906	0.0292537	0.266799	0.13095	0.129223	0.0322066	0.386717	0.304224	0.181535	0.0216368
-0.495	0.163439	0.0417097	0.130527	0.164548	0.351154	0.18164	0.297564	0.0289814	0.266898	0.131251	0.126885	0.0329376	0.389613	0.304641	0.178798	0.0216771
-0.494	0.163836	0.0415111	0.130167	0.163792	0.353009	0.179632	0.298133	0.0286543	0.267023	0.131531	0.124511	0.033595	0.392499	0.305029	0.176068	0.0216388
-0.493	0.164206	0.0412439	0.129934	0.163012	0.354796	0.17755	0.298671	0.0281018	0.267157	0.131792	0.122096	0.0341384	0.395377	0.305389	0.173285	0.0216448
-0.492	0.164615	0.0408588	0.129858	0.162229	0.356557	0.175407	0.299193	0.02743	0.267307	0.132043	0.119596	0.0346644	0.398227	0.305725	0.170422	0.0217096
-0.491	0.165048	0.0402411	0.129807	0.16144	0.358357	0.173223	0.299625	0.0268606	0.267451	0.132289	0.117045	0.0351656	0.401075	0.306018	0.167536	0.0216413
-0.49	0.165493	0.0398262	0.129929	0.160642	0.36017	0.171063	0.300043	0.026398	0.267582	0.132517	0.114397	0.0355474	0.403903	0.306309	0.164554	0.0215366
-0.489	0.165926	0.0396479	0.130215	0.159839	0.361993	0.169042	0.300433	0.0259158	0.267709	0.13273	0.111784	0.0357951	0.406739	0.306578	0.161516	0.0213631
-0.488	0.166348	0.0394751	0.13063	0.159048	0.363791	0.166895	0.300781	0.025453	0.26783	0.132919	0.109112	0.0358942	0.409559	0.306806	0.15848	0.0212224
-0.487	0.166741	0.0394736	0.131191	0.158305	0.365529	0.164815	0.301081	0.0249994	0.267968	0.133094	0.106429	0.0360122	0.412345	0.307009	0.155542	0.0211081
-0.486	0.16714	0.0394157	0.131575	0.157543	0.367214	0.162525	0.301361	0.0246	0.268141	0.133273	0.10369	0.0360725	0.415103	0.307184	0.152534	0.0209025
-0.485	0.167565	0.0394555	0.131969	0.156823	0.368896	0.160212	0.30166	0.0240811	0.268311	0.133434	0.100927	0.0358709	0.417824	0.307329	0.149614	0.0206695
-0.484	0.167972	0.0393074	0.132425	0.156108	0.370565	0.158029	0.301921	0.0236829	0.268488	0.133578	0.0981549	0.0355102	0.420534	0.307462	0.146597	0.0204699
-0.483	0.16841	0.0389793	0.132928	0.155395	0.372229	0.155846	0.302121	0.0233179	0.268694	0.13371	0.0953403	0.0349902	0.423239	0.30757	0.143551	0.0203761
-0.482	0.168798	0.0386253	0.133416	0.154568	0.373894	0.153514	0.302291	0.0230318	0.268911	0.133824	0.0924265	0.0344164	0.425907	0.307692	0.140505	0.0202687
-0.481	0.169213	0.0383871	0.133696	0.153743	0.375549	0.151189	0.302416	0.0228134	0.269146	0.133931	0.089445	0.0337323	0.428559	0.307778	0.13754	0.0201482
-0.48	0.169616	0.0382087	0.134057	0.152922	0.37719	0.148958	0.302506	0.0227601	0.269402	0.134012	0.0864794	0.0330449	0.431178	0.307842	0.13448	0.0198437
-0.479	0.17002	0.0377119	0.134457	0.152131	0.378806	0.146508	0.302645	0.0226481	0.269674	0.134082	0.0834723	0.0323114	0.433798	0.30785	0.131462	0.0195381
-0.478	0.170409	0.0368529	0.134837	0.151343	0.380408	0.144016	0.302805	0.0226914	0.269973	0.134131	0.0804872	0.0315289	0.436386	0.307821	0.128338	0.0193421
-0.477	0.170855	0.0363575	0.135245	0.150578	0.381977	0.141452	0.302883	0.0226248	0.270288	0.134161	0.0774975	0.0307357	0.438947	0.307793	0.125304	0.019172
-0.476	0.171264	0.0359598	0.135576	0.14984	0.383533	0.138591	0.302929	0.0224638	0.270611	0.134181	0.0745284	0.0299374	0.441508	0.307742	0.122223	0.0189778
-0.475	0.171677	0.0354549	0.135921	0.149143	0.385133	0.135614	0.302948	0.0222763	0.270949	0.13418	0.0716384	0.0291488	0.444079	0.307664	0.119093	0.0187589
-0.474	0.17205	0.0348235	0.136142	0.148485	0.386732	0.132636	0.302944	0.021823	0.271328	0.134163	0.0687473	0.0282238	0.446604	0.307582	0.115879	0.0185402
-0.473	0.172407	0.0345464	0.136343	0.147824	0.388294	0.12964	0.302949	0.021209	0.271717	0.134161	0.0658182	0.0273572	0.449134	0.30747	0.112713	0.0183135
-0.472	0.172715	0.0340859	0.136592	0.147215	0.389836	0.126654	0.302904	0.0206152	0.272127	0.134146	0.0629445	0.0265117	0.451623	0.307337	0.109528	0.0181219
-0.471	0.173045	0.0338232	0.136594	0.14659	0.391349	0.123709	0.302855	0.0200015	0.272554	0.134117	0.0601392	0.0256371	0.454075	0.307219	0.106318	0.0179727
-0.47	0.173369	0.0335034	0.136491	0.146006	0.39282	0.120606	0.302762	0.0192906	0.273	0.134054	0.0573698	0.0247394	0.456506	0.307082	0.103132	0.0179312
-0.469	0.173715	0.0332811	0.136142	0.145451	0.394254	0.117329	0.302644	0.018528	0.27347	0.133984	0.0546296	0.0238571	0.458927	0.306926	0.100007	0.0178233
-0.468	0.17404	0.0327353	0.135821	0.144898	0.395736	0.114076	0.302566	0.0178567	0.273931	0.133905	0.0519801	0.022907	0.461328	0.306761	0.0968461	0.0176906
-0.467	0.174392	0.0319306	0.135518	0.144414	0.397135	0.110918	0.302442	0.0172523	0.274413	0.133811	0.0494048	0.0220344	0.463682	0.306574	0.0937196	0.0175371
-0.466	0.174735	0.0312578	0.135137	0.143993	0.398533	0.107607	0.30233	0.016838	0.2749	0.133691	0.0468667	0.0211893	0.466026	0.306384	0.0905713	0.0173535
-0.465	0.175074	0.030911	0.134589	0.143647	0.399938	0.104156	0.302189	0.0166798	0.275382	0.133562	0.0443112	0.020505	0.468332	0.306174	0.0875081	0.0171625
-0.464	0.175374	0.0307766	0.134067	0.143361	0.401285	0.100797	0.302018	0.0166989	0.275882	0.13343	0.0417869	0.0198357	0.470572	0.305896	0.0845043	0.0170016
-0.463	0.175702	0.0301148	0.133475	0.143093	0.402614	0.0973333	0.301879	0.0169728	0.276421	0.133278	0.0393131	0.0190373	0.472818	0.30563	0.0814158	0.0168449
-0.462	0.17599	0.0295204	0.132851	0.142887	0.40391	0.093886	0.301776	0.0176398	0.276956	0.133108	0.0369701	0.0182649	0.475051	0.305354	0.0782789	0.0167738
-0.461	0.176273	0.0289599	0.132124	0.142714	0.405163	0.0905014	0.301624	0.0184503	0.277486	0.132921	0.0346889	0.0175285	0.477276	0.305079	0.0751789	0.0167675
-0.46	0.176573	0.0283416	0.131431	0.142631	0.406409	0.0872255	0.30147	0.0191923	0.278033	0.132724	0.0325193	0.0169353	0.479455	0.304811	0.0721725	0.0168234
-0.459	0.176929	0.0281149	0.130603	0.142598	0.407587	0.0839296	0.301306	0.0198773	0.278602	0.132521	0.0305265	0.0165653	0.481594	0.304527	0.0692044	0.0169492
-0.458	0.177217	0.0279773	0.129679	0.142662	0.408772	0.0807723	0.301148	0.0203801	0.279172	0.132306	0.0287623	0.0163123	0.483708	0.304228	0.0662144	0.0170789
-0.457	0.177514	0.0278658	0.128624	0.142774	0.409987	0.0778174	0.300983	0.020616	0.279786	0.13207	0.0272891	0.0161332	0.485782	0.303907	0.0633964	0.0171891
-0.456	0.177828	0.0275383	0.127558	0.14299	0.411137	0.075017	0.300834	0.0208595	0.280404	0.131803	0.0260477	0.0159549	0.487827	0.303553	0.0606977	0.0174338
-0.455	0.178119	0.0275349	0.126428	0.143244	0.412284	0.072332	0.300713	0.0211725	0.281058	0.131525	0.0251158	0.0158286	0.489853	0.303185	0.0580811	0.0176456
-0.454	0.178426	0.0278436	0.12518	0.143553	0.413388	0.0695684	0.30061	0.0213686	0.281735	0.131243	0.0245689	0.0156359	0.491856	0.302791	0.0555859	0.0178144
-0.453	0.178728	0.0281819	0.123916	0.14389	0.41449	0.0671492	0.300531	0.0215858	0.282446	0.130935	0.0244183	0.0154172	0.493803	0.30242	0.0533412	0.0179318
-0.452	0.179034	0.0283107	0.122661	0.144262	0.415539	0.0648177	0.300431	0.0218619	0.283162	0.130615	0.024497	0.0152598	0.495742	0.302038	0.0511369	0.0179996
-0.451	0.179312	0.0284462	0.121349	0.144563	0.416548	0.0624675	0.300334	0.0218959	0.283872	0.130294	0.0247628	0.0152318	0.497667	0.301667	0.0489533	0.0179978
-0.45	0.179595	0.0289625	0.119934	0.144929	0.417474	0.0602893	0.300239	0.0219559	0.284616	0.129974	0.0251913	0.0152896	0.499563	0.301296	0.0469464	0.0179652
-0.449	0.179919	0.0298477	0.118419	0.145361	0.418388	0.0583478	0.300129	0.021929	0.2854	0.129646	0.0257542	0.0152784	0.501403	0.300902	0.0450746	0.0178851
-0.448	0.180252	0.0306595	0.11686	0.145859	0.419269	0.0564912	0.300006	0.0219599	0.286191	0.129302	0.026366	0.0153128	0.503238	0.300492	0.0432568	0.017835
-0.447	0.180633	0.0315065	0.115363	0.146409	0.42012	0.0549823	0.299871	0.0218287	0.287006	0.12894	0.0270289	0.0152548	0.505034	0.300083	0.0415281	0.0176786
-0.446	0.181023	0.0325066	0.113665	0.147025	0.421024	0.0535751	0.29973	0.021866	0.287835	0.128585	0.0278191	0.0151639	0.506785	0.29965	0.0399459	0.0174849
-0.445	0.181407	0.0333114	0.111912	0.14766	0.421877	0.0522412	0.299551	0.0218235	0.288662	0.12822	0.0286986	0.0150215	0.508518	0.299221	0.0386117	0.0173715
-0.444	0.181806	0.034039	0.110192	0.148329	0.422684	0.0511017	0.299369	0.0215718	0.28953	0.127847	0.0296304	0.0148832	0.510204	0.298752	0.0374733	0.0173699
-0.443	0.182247	0.0345436	0.108343	0.148994	0.423435	0.0501151	0.299207	0.0214182	0.290378	0.127462	0.0306447	0.014885	0.511868	0.298257	0.0365176	0.0174666
-0.442	0.182597	0.0348403	0.1066	0.149659	0.424151	0.0493074	0.299046	0.0211876	0.291274	0.127062	0.0317103	0.0148985	0.513482	0.297756	0.0357666	0.0175925
-0.441	0.182957	0.034913	0.104943	0.150342	0.424849	0.0487042	0.298875	0.0209665	0.292204	0.126652	0.0328004	0.0148742	0.515066	0.297215	0.0350963	0.0177219
-0.44	0.183395	0.0349248	0.10329	0.151064	0.425475	0.0482926	0.298683	0.0205091	0.293163	0.126226	0.0339327	0.0149292	0.516632	0.296658	0.034514	0.0179336
-0.439	0.183831	0.0351402	0.101695	0.151843	0.426097	0.0479409	0.298514	0.0200984	0.294133	0.125789	0.0351512	0.0148531	0.518172	0.296091	0.034089	0.0180308
-0.438	0.184283	0.035643	0.099989	0.152563	0.426689	0.0478497	0.298327	0.0196106	0.295143	0.125346	0.036379	0.0148262	0.519676	0.295518	0.0338117	0.0180878
-0.437	0.184711	0.036275	0.0983501	0.153266	0.427303	0.047924	0.298138	0.0191406	0.296207	0.124893	0.0375822	0.0148035	0.521155	0.294939	0.0336214	0.0181152
-0.436	0.185158	0.0367998	0.0969497	0.154058	0.427873	0.0481235	0.297909	0.0186724	0.297246	0.124449	0.0388167	0.0148495	0.522621	0.294371	0.0336183	0.0181371
-0.435	0.185626	0.0372946	0.0957578	0.154873	0.428431	0.0484655	0.297681	0.0181734	0.298292	0.12399	0.0400476	0.0148207	0.524038	0.293799	0.0337653	0.0181487
-0.434	0.186134	0.0377109	0.0947163	0.155668	0.428965	0.0489009	0.297493	0.0175576	0.299367	0.123532	0.041268	0.0148319	0.52543	0.293174	0.0339733	0.0181897
-0.433	0.186664	0.0376853	0.0936309	0.156509	0.429488	0.0493504	0.297311	0.0170833	0.300478	0.123066	0.0424761	0.0148798	0.526784	0.292537	0.0344049	0.0182695
-0.432	0.187226	0.0376657	0.092838	0.15737	0.430006	0.0498184	0.297076	0.0166141	0.301561	0.122613	0.0437323	0.0150157	0.528095	0.291861	0.0349309	0.018426
-0.431	0.187758	0.0376835	0.0922417	0.158249	0.43053	0.0503756	0.296819	0.0161754	0.302653	0.122133	0.0449983	0.0150983	0.529403	0.291194	0.0356556	0.0185014
-0.43	0.188322	0.0375011	0.0916986	0.159135	0.431032	0.0508381	0.296546	0.0157774	0.303777	0.121663	0.0462625	0.0151771	0.530675	0.290466	0.0363407	0.0186132
-0.429	0.188915	0.0371726	0.0913669	0.160049	0.431458	0.0512424	0.29628	0.0155487	0.30493	0.121179	0.0475404	0.0153278	0.531937	0.289749	0.0371041	0.0186072
-0.428	0.189546	0.0370717	0.0911704	0.160899	0.431864	0.051692	0.295969	0.0154451	0.306047	0.120667	0.0487974	0.0154092	0.533182	0.289008	0.0380775	0.018623
-0.427	0.190197	0.0367671	0.0910972	0.161713	0.432209	0.0522405	0.295605	0.0153936	0.307213	0.120155	0.0500351	0.0155104	0.534382	0.288259	0.0391569	0.0185901
-0.426	0.190863	0.0364079	0.0911188	0.162559	0.43255	0.052787	0.29526	0.0155377	0.30842	0.119624	0.0512848	0.0155744	0.535538	0.287503	0.0403795	0.0185504
-0.425	0.191517	0.0360838	0.0910918	0.163385	0.43287	0.0533518	0.294881	0.0154727	0.309672	0.119083	0.0525023	0.0155978	0.536627	0.286683	0.0415713	0.0184624
-0.424	0.192138	0.035769	0.0913258	0.164261	0.433146	0.0540224	0.294509	0.0154436	0.310938	0.118542	0.0537182	0.0155751	0.537691	0.285848	0.0427536	0.0182347
-0.423	0.192812	0.0351967	0.0915776	0.165169	0.433377	0.0546925	0.294143	0.0153742	0.31221	0.117973	0.0549413	0.0154609	0.538705	0.285	0.0440213	0.0179761
-0.422	0.193507	0.0344624	0.0919116	0.166022	0.433604	0.0553025	0.293697	0.0153276	0.313498	0.117384	0.0561631	0.0153391	0.539693	0.284101	0.0452799	0.0176915
-0.421	0.194202	0.0339751	0.0922527	0.166889	0.433792	0.055776	0.293208	0.0152958	0.314796	0.11678	0.057329	0.0152342	0.540633	0.283144	0.0465277	0.0174985
-0.42	0.194917	0.0334644	0.0927317	0.167712	0.43394	0.056391	0.292668	0.0153882	0.316114	0.116191	0.0584759	0.0151013	0.541555	0.282189	0.0477171	0.0172747
-0.419	0.195622	0.0326874	0.0932904	0.168532	0.434034	0.0568418	0.292158	0.0155435	0.317476	0.115591	0.0595758	0.0149951	0.542441	0.281227	0.0489166	0.0170107
-0.418	0.196349	0.0322466	0.0937859	0.169343	0.434122	0.057482	0.291625	0.0156321	0.31884	0.114979	0.0606826	0.0147821	0.543277	0.280259	0.0501128	0.0166304
-0.417	0.197125	0.0316068	0.0942169	0.170191	0.434191	0.0581012	0.291055	0.0156172	0.32022	0.114366	0.0617359	0.0145752	0.544083	0.279257	0.0512072	0.016179
-0.416	0.197916	0.0308528	0.0947018	0.171001	0.434207	0.0586686	0.290453	0.0156071	0.321611	0.113741	0.0627717	0.0144812	0.544881	0.278218	0.0522692	0.015784
-0.415	0.198718	0.0299953	0.0953123	0.171843	0.43417	0.0591617	0.289803	0.0156092	0.323007	0.113116	0.0638475	0.0145109	0.545668	0.277164	0.053345	0.0154161
-0.414	0.199556	0.0290399	0.0961756	0.172649	0.434064	0.0595827	0.289184	0.0156651	0.32441	0.11249	0.0649032	0.0146004	0.546406	0.276069	0.0543701	0.0151669
-0.413	0.200403	0.0283241	0.0971196	0.17345	0.43395	0.0599155	0.288529	0.0157261	0.325817	0.111854	0.0658963	0.0147007	0.547095	0.274928	0.0553637	0.0149768
-0.412	0.201228	0.0276431	0.0981521	0.174219	0.433816	0.060203	0.287847	0.0157245	0.32724	0.111214	0.066892	0.0147502	0.547779	0.273782	0.0562813	0.0148003
-0.411	0.202128	0.0268503	0.0992098	0.174966	0.433662	0.0603829	0.287118	0.0156504	0.32867	0.11057	0.0679012	0.0147635	0.548446	0.272654	0.0571405	0.0145878
-0.41	0.203052	0.0261124	0.100348	0.175759	0.433458	0.0606076	0.286349	0.0156422	0.330083	0.109892	0.0688683	0.0147892	0.549106	0.271462	0.0578959	0.0144474
-0.409	0.203958	0.0255706	0.101394	0.176592	0.433237	0.0609258	0.285558	0.0158302	0.3315	0.109226	0.0697507	0.014897	0.549743	0.270204	0.0586227	0.0143596
-0.408	0.204859	0.0252938	0.102411	0.177442	0.433011	0.0612935	0.284781	0.015896	0.332903	0.108541	0.0705759	0.0150117	0.550349	0.268908	0.0594352	0.0143003
-0.407	0.205762	0.0248753	0.103288	0.178334	0.432747	0.0615655	0.283974	0.0158379	0.334325	0.107823	0.0713916	0.0151262	0.550936	0.267557	0.0601493	0.01416
-0.406	0.206651	0.0243843	0.104075	0.179203	0.432479	0.0618727	0.283078	0.0157281	0.335779	0.107115	0.0721751	0.0152179	0.551495	0.266163	0.0608628	0.014017
-0.405	0.207549	0.0240893	0.104843	0.180065	0.432162	0.0621568	0.282186	0.0156095	0.337198	0.1064	0.0728905	0.0153036	0.552025	0.26478	0.0614516	0.0138874
-0.404	0.208429	0.0238053	0.105457	0.180887	0.431791	0.0623184	0.281222	0.0154818	0.338623	0.105667	0.0735785	0.0153462	0.552515	0.263398	0.0619801	0.0139352
-0.403	0.209324	0.0238308	0.106189	0.181727	0.431397	0.0626016	0.280198	0.0153977	0.340079	0.104936	0.0742098	0.0154348	0.552994	0.261974	0.0625028	0.0139816
-0.402	0.210183	0.0241881	0.10686	0.182578	0.430966	0.0628599	0.279189	0.0154021	0.341558	0.104181	0.0747921	0.0156172	0.553458	0.260507	0.0630279	0.014154
-0.401	0.211035	0.0243743	0.107397	0.183406	0.430514	0.0632774	0.278129	0.0153316	0.343014	0.103424	0.0753224	0.0158459	0.553895	0.259033	0.0634277	0.0142053
-0.4	0.211922	0.0246085	0.107881	0.184177	0.430021	0.063565	0.277044	0.0152697	0.344462	0.102671	0.0758711	0.0160676	0.554289	0.257505	0.0637924	0.0143542
-0.399	0.212832	0.0248919	0.10833	0.184984	0.429493	0.0638548	0.275913	0.0152576	0.345896	0.101909	0.0764073	0.0162747	0.554665	0.255963	0.0640956	0.0145279
-0.398	0.213778	0.0250591	0.108604	0.185772	0.428951	0.0641595	0.274709	0.0151584	0.347372	0.101142	0.0768531	0.016613	0.555007	0.254418	0.0643619	0.0147105
-0.397	0.214794	0.0251141	0.108677	0.186554	0.428377	0.0644095	0.273516	0.0149917	0.34885	0.100375	0.0773277	0.0170649	0.555335	0.252815	0.0646127	0.0148741
-0.396	0.215751	0.0250793	0.108754	0.187333	0.42779	0.0647267	0.272277	0.0147694	0.350358	0.0996028	0.0777612	0.0175039	0.555639	0.251232	0.0648274	0.0150554
-0.395	0.216725	0.0250031	0.10886	0.188109	0.427177	0.0650364	0.27098	0.01446	0.351842	0.0988317	0.078157	0.0180388	0.555899	0.249646	0.0649878	0.015321
-0.394	0.21772	0.0249833	0.109003	0.188814	0.426531	0.0652521	0.26967	0.0141436	0.353319	0.098065	0.0785214	0.0186339	0.556105	0.248074	0.0650263	0.0155273
-0.393	0.218709	0.0253726	0.109036	0.189549	0.425894	0.0652675	0.268325	0.013921	0.354797	0.0972712	0.0788684	0.0192477	0.556276	0.24646	0.0650299	0.0157321
-0.392	0.219762	0.0258061	0.108924	0.190286	0.425232	0.0654615	0.266973	0.0137786	0.356266	0.0964474	0.0791764	0.0198224	0.556422	0.244839	0.0649979	0.0160444
-0.391	0.220777	0.026183	0.108675	0.190948	0.424499	0.0656198	0.2656	0.0135615	0.357751	0.0956082	0.0794027	0.0203755	0.556511	0.243222	0.0648514	0.0162312
-0.39	0.221788	0.0266362	0.108382	0.191603	0.423686	0.0655685	0.264205	0.0133004	0.359232	0.094756	0.0795338	0.0208796	0.556567	0.241594	0.0645902	0.016284
-0.389	0.222808	0.0272037	0.108116	0.192244	0.422893	0.0656404	0.262809	0.0131405	0.360683	0.0939072	0.0795987	0.0213274	0.556605	0.23995	0.0642416	0.0163997
-0.388	0.22385	0.0274644	0.107807	0.192871	0.422057	0.0656199	0.261381	0.012968	0.362122	0.0930461	0.0796106	0.0217617	0.556628	0.238289	0.063878	0.0164847
-0.387	0.224947	0.0277883	0.107381	0.19347	0.421197	0.0654676	0.259897	0.012777	0.36358	0.0921764	0.0795657	0.0222542	0.556616	0.236643	0.0635641	0.0166005
-0.386	0.226073	0.0278646	0.106818	0.194038	0.420286	0.0651064	0.258384	0.0127782	0.365031	0.0912952	0.0794883	0.0227122	0.556576	0.23494	0.063278	0.0165719
-0.385	0.227201	0.028186	0.106221	0.194632	0.419325	0.0646114	0.256883	0.0128667	0.366493	0.0904142	0.079356	0.0231876	0.55649	0.233219	0.0628503	0.0165944
-0.384	0.228343	0.0283776	0.105619	0.19519	0.418347	0.0641227	0.255386	0.0129368	0.367989	0.0895305	0.0791463	0.0236018	0.556369	0.231528	0.0624235	0.0165309
-0.383	0.229514	0.0288132	0.104946	0.195766	0.417385	0.0635664	0.253896	0.0130353	0.369459	0.0886233	0.0789348	0.0239403	0.556235	0.229814	0.0619545	0.0164941
-0.382	0.230746	0.0293715	0.104278	0.196308	0.416414	0.0629374	0.252388	0.0132478	0.370936	0.0877231	0.0787283	0.0242641	0.556054	0.228055	0.0615093	0.0164545
-0.381	0.231978	0.0301293	0.103375	0.196854	0.415426	0.0621797	0.250792	0.0136059	0.372388	0.0868219	0.0784429	0.02454	0.555855	0.226279	0.0610151	0.0164366
-0.38	0.233223	0.0310298	0.102351	0.197334	0.414382	0.0614529	0.249243	0.0138224	0.373831	0.0859148	0.0780942	0.0249491	0.555632	0.224542	0.0603142	0.016495
-0.379	0.234511	0.0315444	0.101394	0.197778	0.413339	0.0606033	0.247691	0.0139437	0.375263	0.0849972	0.0777452	0.025271	0.555374	0.222783	0.0596081	0.0165607
-0.378	0.235792	0.0320787	0.100449	0.198223	0.412235	0.0598075	0.2461	0.0141479	0.376697	0.0840733	0.077355	0.0255718	0.555065	0.221035	0.0589774	0.0165856
-0.377	0.237149	0.0321526	0.099534	0.198614	0.411122	0.0590934	0.244561	0.0143402	0.378156	0.0831444	0.0769604	0.0258075	0.554704	0.219258	0.0583347	0.0165558
-0.376	0.238486	0.0323637	0.0984203	0.199019	0.409968	0.0582905	0.24302	0.0146869	0.379546	0.0822159	0.0765224	0.0260219	0.554343	0.2175	0.0575762	0.0165277
-0.375	0.239843	0.032567	0.0972629	0.199414	0.408724	0.0574801	0.241486	0.0147695	0.380921	0.0812879	0.0760505	0.026196	0.553944	0.21572	0.05689	0.016535
-0.374	0.241161	0.0327216	0.0961612	0.19974	0.407501	0.0567302	0.239908	0.0149768	0.382258	0.0803658	0.075541	0.0263086	0.553544	0.213985	0.0561916	0.0165837
-0.373	0.242478	0.0327023	0.0950661	0.200086	0.406256	0.0559159	0.238237	0.0152574	0.383567	0.0794285	0.0750345	0.0264081	0.55309	0.212272	0.0555206	0.0166346
-0.372	0.243772	0.0326685	0.0939766	0.200406	0.404982	0.055162	0.23666	0.0154326	0.384869	0.0784852	0.074463	0.0264305	0.552617	0.210542	0.0548547	0.0166651
-0.371	0.245072	0.0325387	0.0929463	0.200726	0.403649	0.0543789	0.235064	0.0155888	0.386141	0.0775484	0.0737985	0.0264583	0.552096	0.208831	0.0542161	0.0167605
-0.37	0.246384	0.0322339	0.0916352	0.201013	0.402216	0.0536485	0.2335	0.0156627	0.387393	0.0766149	0.0731424	0.0265058	0.551553	0.207114	0.0535515	0.0167854
-0.369	0.247703	0.0319549	0.0901765	0.201312	0.400739	0.0530468	0.231877	0.0159442	0.388625	0.0756829	0.0724379	0.0264607	0.551015	0.205415	0.0529018	0.0168669
-0.368	0.249036	0.031715	0.0886913	0.201568	0.399187	0.0525106	0.230284	0.0162621	0.389822	0.0747695	0.0716439	0.0263752	0.550444	0.203738	0.0522888	0.0168889
-0.367	0.250398	0.0318779	0.0871671	0.201784	0.397644	0.0519599	0.228646	0.016426	0.391017	0.0738438	0.0708919	0.0261826	0.549846	0.202053	0.0517116	0.0169133
-0.366	0.251782	0.0319019	0.0856135	0.201998	0.396073	0.0514712	0.227015	0.0166184	0.392204	0.0729271	0.0700862	0.0259377	0.549194	0.200361	0.0511267	0.0168203
-0.365	0.25326	0.032099	0.084024	0.202202	0.394486	0.0510775	0.225405	0.016833	0.393378	0.0720216	0.0692617	0.0257144	0.548514	0.198704	0.0505101	0.0167674
-0.364	0.254714	0.0322534	0.0824534	0.202382	0.392891	0.0506208	0.223792	0.0170361	0.394567	0.0711053	0.0683836	0.0255568	0.547798	0.197083	0.0498563	0.0166241
-0.363	0.256198	0.0323491	0.081008	0.202496	0.391255	0.0500716	0.222223	0.0172603	0.395689	0.0701919	0.0674241	0.025338	0.547052	0.195486	0.0491653	0.0165354
-0.362	0.257722	0.0323942	0.0795778	0.202599	0.389627	0.0496281	0.220663	0.0174036	0.396786	0.0692777	0.066422	0.0250625	0.546274	0.19387	0.0484076	0.0165321
-0.361	0.259258	0.0325044	0.0779604	0.202677	0.387971	0.0492545	0.21911	0.0175275	0.397845	0.0683691	0.0654213	0.0247336	0.545465	0.192237	0.0476529	0.0166097
-0.36	0.260818	0.0326122	0.0765277	0.202733	0.386265	0.0488389	0.21752	0.017744	0.398881	0.0674618	0.0644124	0.0243651	0.54463	0.190606	0.046965	0.0167693
-0.359	0.262388	0.0328606	0.0750273	0.202765	0.384506	0.0484763	0.215999	0.0179599	0.399886	0.0665512	0.0633657	0.0240036	0.543751	0.188996	0.046373	0.01689
-0.358	0.264007	0.032844	0.0735469	0.202773	0.38269	0.0481575	0.214413	0.0181597	0.40089	0.0656437	0.0622871	0.0235445	0.542852	0.187418	0.0457949	0.0169533
-0.357	0.265662	0.0327756	0.0721302	0.20271	0.380833	0.0477429	0.21283	0.0183048	0.401873	0.064745	0.0611757	0.0231506	0.541915	0.185832	0.0452568	0.0169022
-0.356	0.267351	0.0329814	0.0707288	0.202629	0.378972	0.0473642	0.211231	0.018488	0.40287	0.0638334	0.0600148	0.0226991	0.540965	0.184267	0.0446706	0.0168531
-0.355	0.269032	0.0330655	0.069451	0.202523	0.377071	0.0472402	0.209644	0.0188161	0.403856	0.0629184	0.0588472	0.0222471	0.539976	0.182702	0.0441294	0.0167584
-0.354	0.270756	0.033174	0.0683398	0.202378	0.37513	0.047213	0.208041	0.0192812	0.404822	0.062007	0.0577461	0.0218796	0.538961	0.181158	0.0436531	0.0166278
-0.353	0.272498	0.0332034	0.0673859	0.202232	0.373173	0.04693	0.206483	0.0196747	0.405769	0.0611056	0.05664	0.0215011	0.537917	0.179602	0.043159	0.0165257
-0.352	0.27429	0.032896	0.0665865	0.202061	0.37121	0.0465131	0.204924	0.0198269	0.406655	0.060208	0.0555759	0.0210259	0.536844	0.178046	0.042661	0.0164389
-0.351	0.276132	0.0328756	0.0658817	0.201908	0.369212	0.0464341	0.203359	0.0197193	0.407468	0.0593192	0.0544779	0.0205214	0.535724	0.176521	0.0421767	0.0163715
-0.35	0.278026	0.0326377	0.0653319	0.201729	0.367136	0.0462479	0.201774	0.0197143	0.408298	0.0584358	0.0533793	0.020098	0.534541	0.174985	0.0417643	0.016228
-0.349	0.279998	0.0325988	0.0650853	0.201513	0.364973	0.0460606	0.20022	0.0196862	0.409072	0.0575496	0.0522497	0.0196746	0.533318	0.173481	0.0413812	0.0160122
-0.348	0.281943	0.0326242	0.065046	0.20125	0.362821	0.0457711	0.198686	0.0197145	0.409808	0.0566765	0.0510524	0.0192646	0.532045	0.171971	0.0409234	0.0158868
-0.347	0.28392	0.0326069	0.0650757	0.200979	0.360643	0.0455881	0.197155	0.0196736	0.410563	0.0558062	0.0499059	0.0189177	0.530769	0.170442	0.0405931	0.0157453
-0.346	0.285942	0.0321778	0.0651426	0.200714	0.358458	0.0455916	0.195567	0.019562	0.411276	0.0549398	0.0487536	0.0185217	0.529454	0.168922	0.040243	0.0157004
-0.345	0.287944	0.0319247	0.0653064	0.200349	0.356213	0.0456871	0.193983	0.0194971	0.411951	0.0540715	0.0476283	0.0182387	0.528115	0.167403	0.0398432	0.0157101
-0.344	0.289955	0.0315152	0.065561	0.199985	0.35399	0.0458602	0.19237	0.0194518	0.412608	0.053207	0.0465241	0.0179554	0.526756	0.165892	0.0394866	0.0156775
-0.343	0.291956	0.0310799	0.0659003	0.199567	0.351761	0.0463047	0.190796	0.0193475	0.413252	0.0523607	0.04541	0.0176548	0.525355	0.164369	0.0391415	0.0156791
-0.342	0.293949	0.0305903	0.066467	0.199128	0.34942	0.0466227	0.189212	0.0193401	0.413848	0.0515001	0.0442862	0.017464	0.523918	0.162857	0.0389186	0.0157074
-0.341	0.295949	0.0301239	0.0670705	0.198665	0.347058	0.0467203	0.187642	0.0192799	0.414451	0.0506416	0.043179	0.0173102	0.522462	0.161332	0.0387117	0.0156446
-0.34	0.29799	0.029708	0.0677665	0.198148	0.344731	0.0468574	0.186079	0.0192677	0.415003	0.0497861	0.0421157	0.017293	0.520951	0.159797	0.0385994	0.0155607
-0.339	0.300021	0.0291911	0.0685749	0.197567	0.342391	0.0468781	0.184483	0.0191895	0.415554	0.0489304	0.0410832	0.017388	0.51941	0.158328	0.0385774	0.0154803
-0.338	0.302028	0.0287658	0.0693979	0.196975	0.340034	0.0469608	0.18289	0.0190256	0.416073	0.0480858	0.040088	0.0173771	0.51787	0.15681	0.0385311	0.0153944
-0.337	0.304042	0.028471	0.0703691	0.196354	0.337634	0.0470003	0.181254	0.0188208	0.416561	0.0472398	0.039088	0.0173626	0.516278	0.155272	0.038496	0.0153613
-0.336	0.306037	0.0282898	0.0711658	0.195687	0.335179	0.0471837	0.179612	0.0185629	0.416992	0.0463995	0.0381268	0.0173638	0.514632	0.153711	0.0386176	0.0153505
-0.335	0.308042	0.0283197	0.0720148	0.195025	0.332747	0.0471909	0.177984	0.0183614	0.417389	0.0455698	0.0371573	0.0174906	0.512927	0.152157	0.0387722	0.0154436
-0.334	0.309998	0.0283329	0.0728027	0.194344	0.330281	0.047258	0.176318	0.0182849	0.417731	0.044733	0.0362721	0.017584	0.511193	0.150571	0.0389695	0.0155481
-0.333	0.311909	0.0278363	0.0735882	0.19366	0.327726	0.0473205	0.174611	0.0184007	0.418056	0.0438993	0.0354413	0.0177786	0.509429	0.148976	0.0391528	0.0156543
-0.332	0.313847	0.0275259	0.0742175	0.192939	0.325179	0.0471713	0.172881	0.018522	0.41833	0.0430694	0.0346234	0.01788	0.507612	0.147366	0.0392812	0.0158866
-0.331	0.31575	0.0271694	0.0748234	0.192175	0.322601	0.046942	0.171135	0.0186864	0.418586	0.0422394	0.0338447	0.0180693	0.505769	0.145723	0.0393725	0.0160968
-0.33	0.317655	0.0268222	0.0755593	0.191409	0.319935	0.0468674	0.169391	0.0189481	0.41882	0.0414094	0.0331231	0.0183346	0.503909	0.14407	0.0394109	0.0163734
-0.329	0.319527	0.0264629	0.0761936	0.190658	0.317274	0.0468709	0.167607	0.019236	0.419035	0.0406098	0.0325016	0.0184464	0.50198	0.142412	0.0393746	0.0166465
-0.328	0.321444	0.0262178	0.0768902	0.189863	0.314632	0.0467984	0.165759	0.0192644	0.419217	0.0398507	0.0319449	0.0185295	0.50002	0.140761	0.0392589	0.0169279
-0.327	0.323297	0.0261683	0.0774863	0.18901	0.311957	0.0465529	0.16387	0.0192795	0.41938	0.0390875	0.0314336	0.018585	0.498031	0.139097	0.0391579	0.0171372
-0.326	0.325131	0.0264639	0.0780346	0.188166	0.309269	0.0463187	0.16197	0.0193209	0.419482	0.0383513	0.030919	0.01862	0.496012	0.137425	0.0390553	0.0173275
-0.325	0.326979	0.0267772	0.0786294	0.18732	0.306518	0.0462585	0.160042	0.0195351	0.419564	0.0376154	0.0303672	0.018625	0.493955	0.135789	0.0388064	0.0174708
-0.324	0.328813	0.0270746	0.0791951	0.186447	0.303818	0.0461043	0.158151	0.0196704	0.419619	0.0369085	0.0298264	0.018554	0.491845	0.134089	0.0385911	0.0175926
-0.323	0.330619	0.027348	0.0797447	0.185528	0.301136	0.0459497	0.156245	0.0197791	0.419642	0.0362073	0.0293853	0.0183718	0.489704	0.132339	0.0383962	0.0177509
-0.322	0.332395	0.0274308	0.0801886	0.184559	0.29846	0.045587	0.154304	0.0197821	0.419646	0.0355265	0.0289279	0.0181908	0.487481	0.130577	0.0381852	0.0178383
-0.321	0.334114	0.0278167	0.0806604	0.183621	0.295738	0.0453897	0.15232	0.0198426	0.419619	0.0348625	0.0285163	0.017918	0.485243	0.128837	0.0378817	0.0179501
-0.32	0.335788	0.028064	0.0810286	0.182696	0.292937	0.0451188	0.150317	0.0199603	0.419565	0.034201	0.0281589	0.0177104	0.482927	0.127074	0.0375788	0.0180519
-0.319	0.337387	0.0285994	0.0813039	0.181741	0.29013	0.0446642	0.148246	0.0201366	0.419485	0.033559	0.027811	0.0174847	0.480562	0.125325	0.0372522	0.0182045
-0.318	0.338951	0.0290396	0.08158	0.180754	0.287287	0.0443848	0.146207	0.0202834	0.419396	0.0329336	0.0274398	0.0172642	0.478186	0.123526	0.0370005	0.0182536
-0.317	0.340526	0.0292227	0.0818694	0.179754	0.284433	0.044051	0.144165	0.0203245	0.419275	0.0323275	0.0270947	0.0170991	0.475764	0.121737	0.0367575	0.0183679
-0.316	0.34206	0.0296613	0.0820936	0.178729	0.281561	0.0436337	0.142136	0.0203797	0.419132	0.0317493	0.0268278	0.0170382	0.4733	0.119905	0.036449	0.0184825
-0.315	0.343558	0.0299542	0.0822372	0.177738	0.278675	0.042976	0.140061	0.0204944	0.418974	0.0311724	0.0265408	0.0169681	0.470833	0.1181	0.0360695	0.0185758
-0.314	0.344997	0.0303378	0.0825014	0.176743	0.275776	0.0422044	0.137938	0.0206654	0.418766	0.0306039	0.0263171	0.0170897	0.46833	0.116279	0.0356986	0.0186251
-0.313	0.346443	0.0307715	0.0826909	0.175722	0.272836	0.0413905	0.135797	0.0208085	0.418527	0.0300577	0.0260561	0.0171622	0.465799	0.114431	0.0353732	0.0186585
-0.312	0.347861	0.0311422	0.0826621	0.174665	0.26989	0.0406009	0.133594	0.0208877	0.418282	0.0295395	0.0258516	0.0171694	0.463219	0.112613	0.0349292	0.018668
-0.311	0.349257	0.0317855	0.0826067	0.173625	0.266834	0.0397779	0.131436	0.0209107	0.417982	0.0290337	0.0256972	0.0170822	0.460595	0.110808	0.0345017	0.0187196
-0.31	0.350651	0.0325599	0.0824464	0.172567	0.263808	0.0391858	0.129294	0.0208407	0.417658	0.0285356	0.0255927	0.0169725	0.457928	0.109015	0.0341516	0.0187413
-0.309	0.352049	0.0332209	0.0822155	0.171469	0.260759	0.038594	0.127109	0.0207406	0.417275	0.0280519	0.0254303	0.0168472	0.455217	0.10722	0.0339547	0.0186792
-0.308	0.353378	0.0342421	0.0819396	0.170384	0.257672	0.0380526	0.124871	0.0205467	0.416848	0.0275924	0.0252786	0.0167514	0.452445	0.105411	0.0336132	0.0186309
-0.307	0.354717	0.0349702	0.0817154	0.169288	0.254565	0.037482	0.122657	0.0205447	0.416404	0.0271567	0.0251342	0.016671	0.449655	0.103621	0.0333357	0.0186357
-0.306	0.355998	0.0355889	0.0814142	0.168185	0.251396	0.0368373	0.120411	0.0205458	0.415903	0.0267297	0.0249935	0.0165644	0.446829	0.101858	0.0330584	0.0185644
-0.305	0.357257	0.0361887	0.080994	0.167107	0.248205	0.0362503	0.118155	0.0205275	0.415373	0.0263085	0.0248575	0.0164863	0.443982	0.100124	0.0328027	0.0184658
-0.304	0.358479	0.0366567	0.0803756	0.166025	0.245062	0.035738	0.115923	0.0205533	0.414818	0.0259047	0.0248133	0.0163998	0.441091	0.0983899	0.0326343	0.0183013
-0.303	0.359676	0.0371695	0.0796647	0.164915	0.24189	0.0353388	0.113709	0.0204014	0.414238	0.0255554	0.0247609	0.016412	0.43813	0.0966542	0.0325463	0.0181024
-0.302	0.360884	0.0375981	0.0791942	0.163808	0.23869	0.035007	0.111482	0.0202594	0.413577	0.0252132	0.024669	0.0163482	0.435128	0.0949341	0.0322833	0.0180096
-0.301	0.362004	0.0381326	0.0785859	0.162707	0.235417	0.0346237	0.109241	0.0200264	0.412882	0.0249075	0.0245607	0.0162774	0.432094	0.0932495	0.0321182	0.01786
-0.3	0.363121	0.0388134	0.0779146	0.161591	0.232128	0.0341866	0.107028	0.0197991	0.412166	0.0246263	0.0244462	0.016246	0.429034	0.0916083	0.0319823	0.0176499
-0.299	0.364229	0.0390689	0.0773085	0.160503	0.228761	0.0337747	0.104866	0.0196705	0.411376	0.0243536	0.0243299	0.0163008	0.425932	0.0899902	0.0318379	0.0173796
-0.298	0.365311	0.0393971	0.0767082	0.159388	0.225397	0.0335194	0.102643	0.019405	0.410563	0.024111	0.0242596	0.01645	0.422789	0.088414	0.0317337	0.017086
-0.297	0.366377	0.0394231	0.0760296	0.158279	0.222088	0.0332263	0.10046	0.0192492	0.40972	0.0238824	0.0242117	0.0166119	0.419615	0.0868344	0.0316614	0.01671
-0.296	0.367339	0.0392504	0.0753897	0.157091	0.218739	0.0329591	0.0983088	0.0191264	0.40882	0.0236791	0.0241536	0.0168027	0.4164	0.0852736	0.0315829	0.016301
-0.295	0.368299	0.0392665	0.0747037	0.155847	0.215301	0.0328911	0.0961889	0.0188995	0.40787	0.0234816	0.024137	0.0169131	0.413201	0.0837331	0.031521	0.0160274
-0.294	0.369266	0.0393952	0.0739987	0.154604	0.211897	0.0329225	0.0940424	0.0186683	0.406841	0.0233154	0.0240616	0.0170541	0.409977	0.0822212	0.0314477	0.0158603
-0.293	0.370184	0.039713	0.0731734	0.153363	0.20847	0.0331192	0.0919309	0.0185454	0.405784	0.0231576	0.0239828	0.0172846	0.406734	0.0807181	0.0312775	0.0156883
-0.292	0.371079	0.0401087	0.0724173	0.152108	0.205015	0.0332013	0.0898341	0.018444	0.40468	0.023013	0.0239046	0.0175603	0.403476	0.0792474	0.0310812	0.0155838
-0.291	0.371916	0.0403045	0.0716625	0.150829	0.201588	0.0333277	0.0877781	0.0183737	0.403504	0.0228802	0.0237552	0.017765	0.400169	0.0777961	0.0309792	0.0154759
-0.29	0.372714	0.0404054	0.0708371	0.149598	0.198181	0.0336189	0.0856901	0.0182099	0.402319	0.0227778	0.0235468	0.0179924	0.396833	0.0763849	0.0309564	0.015245
-0.289	0.373473	0.0403031	0.0699377	0.148339	0.194776	0.033926	0.0836697	0.0181641	0.401091	0.0226858	0.0233556	0.0183262	0.393498	0.0749997	0.0310033	0.0149771
-0.288	0.37412	0.040161	0.0689881	0.147063	0.191407	0.0343898	0.0817184	0.0180694	0.399845	0.0225935	0.0231439	0.0186352	0.390108	0.0736249	0.031022	0.0148328
-0.287	0.374764	0.0401197	0.0680941	0.145774	0.188086	0.0348657	0.079819	0.0178944	0.398562	0.0225117	0.022941	0.0188436	0.386657	0.0723042	0.0310883	0.0147772
-0.286	0.375323	0.0396394	0.0671264	0.144499	0.184779	0.0353695	0.0779925	0.0176382	0.397264	0.022454	0.0226975	0.0191395	0.383239	0.071016	0.0311623	0.0147718
-0.285	0.375801	0.0393545	0.0664206	0.143182	0.181433	0.0358246	0.0761939	0.0172377	0.395915	0.022397	0.0224474	0.019509	0.379789	0.0697334	0.0311915	0.0148233
-0.284	0.376232	0.0388102	0.0656458	0.141788	0.17817	0.0362056	0.0744121	0.01685	0.394554	0.0223709	0.0221941	0.019743	0.376308	0.0685327	0.0311369	0.0147826
-0.283	0.37664	0.0380336	0.0647406	0.140413	0.174974	0.036714	0.0727234	0.0165401	0.393157	0.0223429	0.0219288	0.0198112	0.37278	0.0673615	0.031082	0.0147629
-0.282	0.377033	0.0375204	0.0638646	0.139053	0.171919	0.0375028	0.0710401	0.0159921	0.39175	0.0223262	0.0216444	0.0198338	0.369257	0.0662623	0.0311175	0.0147277
-0.281	0.377408	0.0369605	0.0630244	0.137696	0.168974	0.0382452	0.0694363	0.0154913	0.390285	0.0222785	0.0213463	0.0197939	0.365737	0.0651958	0.0311889	0.0147974
-0.28	0.377709	0.0364715	0.0620582	0.136353	0.166093	0.0389398	0.067866	0.015119	0.388758	0.0222351	0.021073	0.0198367	0.362206	0.0641935	0.0312464	0.0148622
-0.279	0.377986	0.0357754	0.0613375	0.134941	0.163206	0.0395845	0.0663085	0.0148008	0.387235	0.0222001	0.0208025	0.0198728	0.358666	0.0632392	0.0313195	0.0149497
-0.278	0.378197	0.0351562	0.0606296	0.133454	0.160373	0.0404218	0.0648131	0.0145598	0.385694	0.0221787	0.020493	0.0198406	0.35509	0.0623012	0.0313586	0.0150795
-0.277	0.378374	0.0341571	0.0599004	0.13195	0.157595	0.0413136	0.0633577	0.0142756	0.384072	0.0221493	0.0202256	0.0198119	0.351496	0.06141	0.0313277	0.0151857
-0.276	0.378511	0.0332163	0.0592215	0.130431	0.154881	0.0421619	0.061955	0.0141738	0.382393	0.0221274	0.0199569	0.0198656	0.347843	0.0605284	0.0312877	0.0152409
-0.275	0.378587	0.0323839	0.0585147	0.128904	0.152177	0.0429715	0.060545	0.0140365	0.380666	0.0221111	0.0196813	0.0198706	0.344246	0.0596941	0.0312566	0.0153581
-0.274	0.378572	0.0318016	0.0579378	0.12741	0.149535	0.0436063	0.0592249	0.0139908	0.378908	0.0220954	0.0194834	0.0198424	0.340613	0.0588606	0.0311184	0.0155531
-0.273	0.378541	0.0313926	0.0574086	0.125813	0.146878	0.0442534	0.057965	0.0139761	0.377153	0.022072	0.0192835	0.0198228	0.336979	0.0580711	0.0310963	0.0157214
-0.272	0.378506	0.030922	0.0567374	0.124263	0.144317	0.0448903	0.0567366	0.0140624	0.375398	0.0220309	0.019077	0.0197286	0.3333	0.0572972	0.0310932	0.01594
-0.271	0.378473	0.030612	0.0561839	0.122708	0.141734	0.0455563	0.0555604	0.0140468	0.373581	0.0220167	0.0188948	0.0196955	0.329597	0.0565761	0.0310676	0.0161207
-0.27	0.378309	0.0303478	0.0555703	0.12111	0.139236	0.0461734	0.0544382	0.0142858	0.371725	0.0219963	0.0187717	0.0195291	0.325879	0.0559088	0.0311434	0.0163057
-0.269	0.378148	0.030178	0.0550222	0.119501	0.136801	0.0465797	0.0533494	0.0145675	0.369869	0.0219742	0.0186927	0.019316	0.322176	0.0552293	0.0312691	0.0164824
-0.268	0.377945	0.0303231	0.0545449	0.117936	0.134455	0.0468909	0.0522787	0.0148673	0.367946	0.0219658	0.0185792	0.0192024	0.318452	0.054564	0.03134	0.0165394
-0.267	0.377672	0.0307014	0.054085	0.116381	0.132169	0.0472251	0.0512958	0.0150071	0.365992	0.0219521	0.0185014	0.018955	0.314703	0.0539236	0.0314059	0.0165773
-0.266	0.377352	0.03123	0.0537008	0.114802	0.130018	0.0475778	0.0503727	0.0151829	0.363965	0.021948	0.0185038	0.0187721	0.310966	0.0533305	0.031328	0.0166525
-0.265	0.377031	0.0314802	0.0533579	0.11323	0.127939	0.0477202	0.0495378	0.0153499	0.361943	0.0219417	0.0185121	0.0185783	0.307209	0.0527631	0.0311892	0.0166406
-0.264	0.376658	0.0314902	0.0528677	0.111673	0.125957	0.0478045	0.0487286	0.0154212	0.35987	0.0219384	0.018557	0.0184086	0.303467	0.0522252	0.0310612	0.0165126
-0.263	0.376246	0.0315686	0.0523626	0.11015	0.124087	0.0479295	0.0479614	0.0153766	0.357767	0.0219248	0.0186323	0.0182588	0.299723	0.0516792	0.0308539	0.0163918
-0.262	0.375785	0.0318799	0.0518244	0.108585	0.122309	0.0479656	0.0472325	0.015379	0.355624	0.0219212	0.018684	0.0180434	0.295955	0.0511567	0.0307336	0.0163253
-0.261	0.375287	0.0323468	0.0514853	0.107031	0.120619	0.0481779	0.0465777	0.015413	0.353457	0.0219167	0.0187598	0.017827	0.29216	0.0506404	0.0305452	0.0163145
-0.26	0.374761	0.0324675	0.0511078	0.105466	0.119013	0.0483469	0.0459645	0.0155239	0.351282	0.0219121	0.0188497	0.0177614	0.28839	0.0501682	0.0303323	0.0162244
-0.259	0.374209	0.0324545	0.0507455	0.103929	0.117522	0.0483708	0.0453374	0.0157315	0.349082	0.0218926	0.0189908	0.0176818	0.284649	0.0497509	0.0301759	0.0160947
-0.258	0.373621	0.0326029	0.050221	0.102416	0.116147	0.0483737	0.0447518	0.0159632	0.346829	0.0218792	0.0190823	0.0176378	0.280895	0.0493465	0.029963	0.015925
-0.257	0.372997	0.0329587	0.0497087	0.10091	0.114851	0.0483632	0.0442032	0.0161803	0.344563	0.0218745	0.0191823	0.0176458	0.27707	0.0489697	0.0297403	0.0157508
-0.256	0.372341	0.0334761	0.0492442	0.0994052	0.113652	0.0482608	0.0437033	0.0164222	0.342287	0.0218744	0.0192292	0.0175975	0.273284	0.0486271	0.0295137	0.0156827
-0.255	0.371624	0.0338368	0.0489166	0.0978896	0.112513	0.0482127	0.0432966	0.0166333	0.339936	0.0218584	0.0193581	0.0176445	0.269502	0.0483097	0.0291953	0.0156303
-0.254	0.370868	0.0341683	0.048576	0.0963834	0.111427	0.0481306	0.0429434	0.0166451	0.337564	0.0218523	0.0194362	0.0176043	0.265723	0.0479663	0.0289029	0.0155344
-0.253	0.370092	0.0342529	0.048134	0.0948939	0.110396	0.0480457	0.0426465	0.0166014	0.335196	0.0218519	0.0195402	0.0174908	0.26193	0.0476383	0.0286399	0.0154102
-0.252	0.369286	0.0343828	0.0476553	0.0934175	0.109433	0.0479422	0.0423645	0.0163227	0.332796	0.0218447	0.0196381	0.0172939	0.258153	0.0472878	0.0283487	0.0153078
-0.251	0.368471	0.0344445	0.047192	0.0920065	0.108541	0.0477401	0.0421168	0.01606	0.330374	0.0218601	0.0197174	0.0171421	0.25436	0.0469658	0.0280336	0.0152454
-0.25	0.367635	0.0344576	0.0466261	0.0906037	0.107634	0.0474661	0.0419336	0.0157533	0.327902	0.0218977	0.0197826	0.0168918	0.250592	0.0466612	0.0276512	0.0152315
-0.249	0.366725	0.0343833	0.0462202	0.0892224	0.106757	0.046939	0.041832	0.0154683	0.32539	0.0219492	0.0198472	0.0167308	0.246829	0.0463794	0.027278	0.0151244
-0.248	0.365787	0.0342882	0.0458169	0.0878147	0.10593	0.0463711	0.0417314	0.0151019	0.322863	0.0219973	0.019862	0.0166732	0.243074	0.0460854	0.0268964	0.0151403
-0.247	0.36479	0.0341581	0.0454668	0.0864116	0.105119	0.0458342	0.041635	0.0148491	0.320313	0.0220526	0.0199064	0.0166115	0.239317	0.045814	0.0266188	0.0151799
-0.246	0.36373	0.0340433	0.0450422	0.0850091	0.104322	0.0451372	0.0415481	0.0145117	0.317755	0.0220925	0.0199249	0.0165596	0.235557	0.0455455	0.0262551	0.015205
-0.245	0.362622	0.0340646	0.0447031	0.0836156	0.103571	0.0445336	0.041476	0.0139904	0.315184	0.0221256	0.019917	0.0164968	0.231816	0.0452767	0.0258697	0.0151228
-0.244	0.361494	0.034126	0.04424	0.0822139	0.102792	0.0438373	0.0414241	0.013437	0.312601	0.0221722	0.0198371	0.016429	0.22812	0.0450364	0.0255091	0.0151963
-0.243	0.360343	0.0339493	0.0437055	0.0808434	0.102128	0.0431064	0.0414041	0.0128244	0.310007	0.0222058	0.019783	0.0163689	0.22445	0.0448299	0.0251811	0.0151847
-0.242	0.359163	0.0337151	0.0430943	0.0795	0.101417	0.0422573	0.0414215	0.0122778	0.307392	0.0222329	0.0197032	0.0163202	0.220836	0.0446149	0.0248863	0.0152012
-0.241	0.357908	0.0333178	0.0425121	0.0781712	0.100733	0.0414934	0.0414433	0.0119074	0.304756	0.0222626	0.0196265	0.0163246	0.217247	0.044389	0.0245731	0.0152179
-0.24	0.356615	0.033469	0.041954	0.0768594	0.100095	0.040719	0.0415209	0.0117576	0.302129	0.0222681	0.0194955	0.0163435	0.21366	0.0441821	0.0242567	0.0151948
-0.239	0.355284	0.0336634	0.0414487	0.0755738	0.0995042	0.0400213	0.0416206	0.0117444	0.29947	0.0222962	0.0193363	0.0162931	0.210097	0.0439909	0.0239305	0.0151253
-0.238	0.353904	0.0340969	0.0411374	0.074298	0.0989907	0.0392734	0.0417654	0.0116787	0.296778	0.0223136	0.0191642	0.0162213	0.20659	0.043808	0.0236416	0.015141
-0.237	0.352561	0.0340566	0.0407379	0.0730199	0.0984694	0.0385276	0.0418708	0.0115656	0.294053	0.0223343	0.0189978	0.0161637	0.203111	0.0436436	0.0233761	0.0151242
-0.236	0.351187	0.0339942	0.0404181	0.0717652	0.0979759	0.0379436	0.0420385	0.0113212	0.291308	0.0223576	0.0188598	0.0161123	0.199659	0.0434756	0.0231362	0.0150983
-0.235	0.349749	0.034217	0.0401748	0.0705307	0.0974857	0.0373859	0.0422702	0.0110691	0.288532	0.0223832	0.0186727	0.0160965	0.196219	0.0433281	0.0230091	0.0151133
-0.234	0.348239	0.0343403	0.0400567	0.069314	0.0969985	0.0368557	0.0425185	0.0108235	0.285742	0.022404	0.0184859	0.0160696	0.192849	0.0431719	0.0228728	0.0152367
-0.233	0.346714	0.0344862	0.0399565	0.0681909	0.0965476	0.036341	0.042766	0.01092	0.282905	0.0224189	0.0182547	0.0159994	0.18956	0.0429915	0.0227113	0.0153155
-0.232	0.345145	0.0343236	0.0397891	0.0670951	0.0960582	0.0357416	0.0429962	0.0111045	0.280054	0.0224086	0.0180193	0.0159843	0.186274	0.0428712	0.0225545	0.0153487
-0.231	0.343565	0.0340997	0.0397287	0.0659994	0.0955521	0.0354621	0.0432556	0.0113327	0.277194	0.0224092	0.0178056	0.0160343	0.18306	0.0427362	0.0224723	0.0154491
-0.23	0.341913	0.0341197	0.0397769	0.0649496	0.0950868	0.0351995	0.0435455	0.0116034	0.274351	0.0223931	0.0175979	0.0161182	0.179928	0.042634	0.0224466	0.0155661
-0.229	0.340206	0.0341791	0.039789	0.0639787	0.0946517	0.0349017	0.043839	0.011843	0.271487	0.022365	0.0174002	0.0162052	0.176878	0.0425075	0.022511	0.0157047
-0.228	0.338493	0.0344026	0.0398145	0.0630401	0.0942057	0.0345105	0.0441621	0.0120016	0.268575	0.0223365	0.0171692	0.0162928	0.173874	0.0423913	0.0224566	0.0157749
-0.227	0.336761	0.0346229	0.0398585	0.0621292	0.0938102	0.0342266	0.0444764	0.0123008	0.265675	0.0222994	0.016962	0.0163538	0.170907	0.0422854	0.0224798	0.0158078
-0.226	0.334977	0.0347007	0.0398529	0.0612526	0.0934767	0.0339253	0.0448363	0.0125931	0.262768	0.0222594	0.0167609	0.0163099	0.168019	0.0421791	0.022499	0.015811
-0.225	0.333147	0.0348859	0.0398791	0.0603592	0.0931118	0.0337182	0.0452149	0.0128007	0.259815	0.0222036	0.0165855	0.0163078	0.165166	0.0420907	0.0224523	0.0159023
-0.224	0.331272	0.034984	0.0399113	0.0595237	0.0927951	0.0335059	0.0455803	0.0130488	0.256839	0.0221239	0.0163305	0.0162615	0.16241	0.0420126	0.0224267	0.0159789
-0.223	0.329373	0.0351267	0.0402514	0.0588008	0.0924477	0.033461	0.0459764	0.0133627	0.253833	0.0220805	0.0160629	0.0162746	0.159693	0.0419653	0.0224023	0.0160652
-0.222	0.327432	0.0350211	0.0406726	0.0580803	0.0921969	0.0333829	0.0464083	0.013555	0.250879	0.0220052	0.0157933	0.0162083	0.157102	0.0418904	0.0223294	0.0160848
-0.221	0.325405	0.0348262	0.0410905	0.0573832	0.0920123	0.0333548	0.0468404	0.013737	0.247919	0.0219291	0.015509	0.0162495	0.154575	0.0418434	0.0223301	0.0160885
-0.22	0.323358	0.0344468	0.0415111	0.0566636	0.0917492	0.033399	0.0472877	0.013993	0.244962	0.0218659	0.0152306	0.0162979	0.152064	0.0417968	0.0224092	0.0160204
-0.219	0.321263	0.0340516	0.0419757	0.0559577	0.0914801	0.0334472	0.0477361	0.0142756	0.241993	0.021801	0.0149803	0.0163722	0.149623	0.0417906	0.0224226	0.0159822
-0.218	0.31919	0.0334439	0.0424519	0.0552931	0.0912543	0.0332696	0.0481681	0.0146583	0.23897	0.0217321	0.0147375	0.0163738	0.14726	0.0417526	0.0225577	0.0159417
-0.217	0.317034	0.0326623	0.042868	0.0546908	0.0910554	0.0331053	0.0486271	0.0150156	0.23601	0.0216622	0.0145026	0.0164941	0.145002	0.041685	0.0226452	0.0158985
-0.216	0.314858	0.0321318	0.0431574	0.054101	0.0908837	0.032932	0.0491283	0.0152983	0.233066	0.0216177	0.0142666	0.0166496	0.142814	0.0416304	0.0227708	0.0158778
-0.215	0.312639	0.0316481	0.0432875	0.0535797	0.0907374	0.0326716	0.0496286	0.0157031	0.230115	0.0215571	0.0139881	0.0168013	0.140689	0.0415697	0.0228758	0.015881
-0.214	0.31034	0.0312579	0.0433941	0.0530784	0.0906666	0.0323708	0.0501089	0.0158933	0.227156	0.0215021	0.0137209	0.0169052	0.138658	0.0415409	0.0230044	0.0159271
-0.213	0.308032	0.030943	0.0435703	0.0525649	0.090595	0.0321463	0.0505824	0.0160998	0.224194	0.0214533	0.0134954	0.0169344	0.136733	0.0415056	0.0231728	0.0159872
-0.212	0.305714	0.0306015	0.0436458	0.0520981	0.0906184	0.0318759	0.0509971	0.0163081	0.221225	0.0213905	0.0133347	0.0171425	0.134866	0.0414718	0.0232435	0.0160713
-0.211	0.303348	0.0301154	0.0436379	0.0516925	0.0907463	0.0318206	0.0514338	0.0164728	0.218254	0.0213315	0.013205	0.017368	0.133099	0.0414209	0.0232885	0.0161114
-0.21	0.300965	0.0293139	0.0436346	0.0513303	0.0909656	0.03169	0.051933	0.0164754	0.215273	0.0212678	0.0131154	0.017571	0.131388	0.0413712	0.0233939	0.0161065
-0.209	0.298536	0.0290987	0.0435986	0.0509638	0.0912651	0.0314663	0.052376	0.0165057	0.212264	0.0211961	0.0130654	0.0176605	0.129762	0.0413617	0.0234544	0.0160944
-0.208	0.296037	0.0287491	0.0435166	0.0505222	0.0916505	0.0311901	0.052788	0.0165213	0.209268	0.0211327	0.0130445	0.0177742	0.128205	0.0413413	0.0234529	0.0160785
-0.207	0.2935	0.0280501	0.0434346	0.05023	0.092089	0.0309005	0.0531654	0.0163938	0.206255	0.0210782	0.0129791	0.0179612	0.12669	0.0412999	0.0234538	0.0160357
-0.206	0.290936	0.0276373	0.0433006	0.0499628	0.0925472	0.0307471	0.0535073	0.0164015	0.203234	0.0210174	0.012884	0.017998	0.125281	0.0412365	0.0234686	0.0159625
-0.205	0.288431	0.0271996	0.043254	0.0497735	0.0929851	0.0306126	0.0538364	0.01644	0.200239	0.0209481	0.0128073	0.0179946	0.123957	0.0411574	0.0235107	0.0158593
-0.204	0.285949	0.0268328	0.0432986	0.0495968	0.0934471	0.0303882	0.0542	0.0163558	0.197233	0.0208822	0.0127655	0.0180482	0.12273	0.0410694	0.0235831	0.0158238
-0.203	0.283452	0.0266782	0.0432898	0.0494579	0.0939667	0.0302228	0.0545384	0.0163569	0.194242	0.0208143	0.0127249	0.0181748	0.121586	0.0409072	0.0237248	0.0158369
-0.202	0.280949	0.0267318	0.0432231	0.049331	0.0944703	0.0300297	0.0548568	0.0164	0.191256	0.0207509	0.0126676	0.0182629	0.120497	0.0407766	0.0236844	0.0159435
-0.201	0.278393	0.0264369	0.0431446	0.0492513	0.0950137	0.0298441	0.0551564	0.0163897	0.188272	0.0206797	0.0126202	0.0183083	0.119473	0.0406271	0.0236165	0.0160508
-0.2	0.27571	0.0264191	0.0430718	0.0491987	0.0956626	0.0296467	0.0554169	0.0163008	0.18529	0.020617	0.0126346	0.0183446	0.118543	0.040473	0.0236147	0.0160475
-0.199	0.273051	0.026306	0.0429232	0.0491422	0.0962601	0.0293503	0.0556641	0.0162459	0.182375	0.0205373	0.0126347	0.0183709	0.117678	0.0403234	0.0237077	0.0159404
-0.198	0.270378	0.0262945	0.0427521	0.0490851	0.0969148	0.0291707	0.0559175	0.0163071	0.17945	0.0204497	0.0126534	0.0183133	0.116846	0.0401101	0.0236986	0.0157837
-0.197	0.267728	0.0265022	0.0425067	0.0490495	0.0975255	0.0290117	0.0561524	0.016393	0.176513	0.0203513	0.0127131	0.0182028	0.116097	0.039904	0.023596	0.0155918
-0.196	0.265084	0.0266023	0.0424782	0.0490628	0.0981562	0.028983	0.0563167	0.0163704	0.17362	0.0202589	0.0127385	0.0181222	0.115437	0.0396935	0.0234374	0.0154243
-0.195	0.262386	0.0270746	0.0424259	0.049018	0.098749	0.029059	0.0564815	0.0163182	0.170683	0.0201728	0.0127939	0.0181203	0.114839	0.0394831	0.0234127	0.0152952
-0.194	0.259664	0.0274484	0.0424459	0.0489707	0.099305	0.0292772	0.0566337	0.0163551	0.167825	0.0200645	0.0128721	0.0181371	0.114317	0.0392719	0.0232945	0.0151924
-0.193	0.256883	0.0281036	0.0423345	0.0489548	0.0998919	0.0294228	0.0567479	0.0163231	0.16498	0.0199531	0.0129842	0.0181819	0.113842	0.0390692	0.0231385	0.0149966
-0.192	0.254077	0.0287801	0.0424108	0.0489608	0.100451	0.0297051	0.0568331	0.0163578	0.162153	0.0198305	0.0130909	0.0182072	0.113441	0.0388918	0.0230516	0.0148254
-0.191	0.251223	0.0296448	0.042529	0.0489925	0.101001	0.030019	0.0569109	0.0163289	0.159324	0.0197489	0.0131931	0.0182576	0.113089	0.0386595	0.0229058	0.0147392
-0.19	0.248405	0.030571	0.0425252	0.0490347	0.101572	0.0303302	0.0570001	0.0162633	0.156551	0.0196539	0.013328	0.018335	0.112809	0.0384499	0.0227932	0.0146716
-0.189	0.245569	0.0312611	0.0426698	0.0491116	0.102091	0.030565	0.0570695	0.0161057	0.153792	0.0195464	0.0134944	0.0182778	0.112603	0.0382289	0.0225956	0.0146359
-0.188	0.242609	0.0319431	0.0426557	0.0492338	0.102605	0.0308225	0.0570647	0.0159213	0.151066	0.0194315	0.0137051	0.0182621	0.112456	0.0379649	0.0223824	0.0145079
-0.187	0.239656	0.0326827	0.0425724	0.0493518	0.103116	0.0310187	0.0570116	0.0158585	0.148383	0.0193178	0.0139498	0.0182627	0.112368	0.03766	0.0222041	0.0143646
-0.186	0.236703	0.0333749	0.0424068	0.0494734	0.103637	0.031136	0.0569328	0.0158118	0.14574	0.0191955	0.0142196	0.0182518	0.112334	0.0373529	0.0220117	0.0141799
-0.185	0.233721	0.0337579	0.0423042	0.0496271	0.104182	0.031405	0.0568427	0.0157195	0.143193	0.0190792	0.014514	0.0182155	0.112369	0.0370294	0.0218017	0.0140961
-0.184	0.230777	0.0342859	0.0421304	0.0497604	0.104674	0.0315685	0.0567304	0.0156472	0.140718	0.0189517	0.0148525	0.0181475	0.112452	0.0367182	0.021662	0.0139285
-0.183	0.227799	0.0347525	0.0418954	0.0499491	0.105086	0.0315476	0.0565826	0.0155038	0.138245	0.0188273	0.0152009	0.0179943	0.112558	0.036396	0.0216073	0.0138515
-0.182	0.224741	0.0352938	0.0417198	0.0501375	0.105508	0.0315204	0.0564172	0.0154279	0.135843	0.01868	0.0155204	0.0178492	0.112674	0.0360612	0.0215737	0.0138004
-0.181	0.22165	0.0356433	0.0416807	0.0503737	0.105945	0.0314737	0.0562246	0.0153246	0.133477	0.0185371	0.0158626	0.0177242	0.112809	0.0357605	0.0214606	0.0137946
-0.18	0.21857	0.0360795	0.0415305	0.0505474	0.106352	0.0314377	0.0560674	0.0151811	0.131109	0.018387	0.0161516	0.0177042	0.113002	0.0354337	0.0214806	0.0137396
-0.179	0.215471	0.0361256	0.0412748	0.0507263	0.106751	0.0314522	0.055851	0.0150051	0.128856	0.01824	0.0164966	0.0177648	0.113256	0.0350906	0.0214426	0.0137062
-0.178	0.21239	0.0361931	0.0410049	0.0509086	0.107085	0.03132	0.0556322	0.0149364	0.126656	0.0181005	0.0167768	0.0179161	0.113496	0.0347601	0.0213242	0.0136901
-0.177	0.20929	0.0361249	0.0408078	0.051109	0.107424	0.0311465	0.0553842	0.0149105	0.124566	0.0179597	0.0169966	0.0180223	0.113776	0.0344172	0.021233	0.0136264
-0.176	0.20615	0.0355812	0.040603	0.0513662	0.107765	0.0309238	0.0551713	0.0149441	0.122606	0.0178356	0.0172152	0.0181687	0.114119	0.0340302	0.0212356	0.013562
-0.175	0.202961	0.0352835	0.0402433	0.0516344	0.108014	0.0305969	0.0548503	0.0151792	0.12082	0.0177252	0.017422	0.0182321	0.114456	0.0336654	0.0212216	0.013578
-0.174	0.199829	0.034781	0.0399496	0.0519002	0.108209	0.030365	0.0545425	0.0153902	0.119146	0.0176169	0.0175975	0.0183792	0.114817	0.0333329	0.0211718	0.0136127
-0.173	0.196695	0.0343023	0.0396218	0.0521749	0.108373	0.0300998	0.0542675	0.0156925	0.117542	0.0175037	0.0178077	0.0185338	0.115219	0.0329877	0.0211388	0.0137065
-0.172	0.193593	0.034081	0.039214	0.0523857	0.10855	0.0298386	0.054083	0.0159707	0.116011	0.0173912	0.0179734	0.0186548	0.115666	0.0326257	0.0211043	0.0138563
-0.171	0.190524	0.0335894	0.0389893	0.0525687	0.108718	0.0295223	0.0538262	0.0161322	0.114536	0.0172745	0.018161	0.0189052	0.116206	0.0322614	0.0211533	0.0139825
-0.17	0.187454	0.0332006	0.0386811	0.0527384	0.108858	0.0290954	0.0535997	0.0164265	0.113093	0.0171501	0.0183451	0.0191518	0.116796	0.0319636	0.0212251	0.0141508
-0.169	0.184429	0.0328632	0.0385091	0.052929	0.108987	0.0285532	0.0533857	0.0167651	0.111704	0.0170413	0.0185073	0.0194047	0.117437	0.0316599	0.0212619	0.0143357
-0.168	0.181481	0.0324223	0.0381982	0.0531202	0.109139	0.02811	0.053231	0.0171304	0.11039	0.0169361	0.0186801	0.0196258	0.118099	0.031371	0.021326	0.0144112
-0.167	0.178563	0.0320223	0.0377737	0.0533397	0.109343	0.0277638	0.0530512	0.0174334	0.109132	0.0168398	0.0188496	0.0196272	0.118771	0.0310998	0.0213028	0.014454
-0.166	0.175625	0.0315008	0.0374187	0.053582	0.109483	0.0273551	0.0528542	0.0176435	0.10795	0.0167548	0.0190033	0.0195659	0.119444	0.0307909	0.0212963	0.0145172
-0.165	0.172679	0.0310836	0.0370273	0.0538032	0.109582	0.0269701	0.0527004	0.0178415	0.106812	0.0166724	0.0191145	0.0196357	0.120143	0.0304893	0.0213834	0.0145513
-0.164	0.16974	0.0304194	0.0364305	0.0539642	0.109672	0.0265864	0.052542	0.0179356	0.105752	0.016598	0.0192313	0.0197096	0.120857	0.0302038	0.0214829	0.0145768
-0.163	0.166841	0.0297329	0.0358903	0.0540868	0.109723	0.0262494	0.0524003	0.0181281	0.104725	0.0165103	0.0193557	0.0198381	0.121544	0.0299767	0.0215179	0.0145778
-0.162	0.164009	0.0287176	0.0353851	0.0541749	0.109804	0.0259593	0.0522888	0.0183546	0.103739	0.0164304	0.0194759	0.0199318	0.122223	0.0297785	0.021584	0.0147188
-0.161	0.161205	0.0280689	0.0347946	0.0542778	0.109916	0.0257352	0.0522173	0.0184621	0.102827	0.0163337	0.0196271	0.0199262	0.122899	0.0295858	0.021663	0.0148942
-0.16	0.158467	0.0278179	0.034218	0.0543455	0.110006	0.0254872	0.052192	0.0185809	0.101974	0.0162512	0.0197497	0.0200181	0.123529	0.029438	0.0217393	0.0151239
-0.159	0.155794	0.0278858	0.0336771	0.0544015	0.110054	0.0250921	0.0521768	0.0188276	0.101173	0.0161899	0.0198814	0.0200805	0.124162	0.029276	0.0219025	0.0153389
-0.158	0.153118	0.0277026	0.0333271	0.0544501	0.110114	0.0248059	0.0522394	0.0189454	0.100507	0.0161359	0.0200174	0.0200413	0.124761	0.0291412	0.0221009	0.0154955
-0.157	0.150505	0.0276666	0.0328959	0.0545098	0.110151	0.0245194	0.0522767	0.0190803	0.0998614	0.0160766	0.0201011	0.0199788	0.125358	0.0290328	0.022337	0.0156091
-0.156	0.147926	0.027627	0.0326782	0.0545119	0.110132	0.0243615	0.0523432	0.019182	0.0992694	0.0160248	0.0201422	0.0198734	0.125917	0.0289526	0.0225626	0.0157223
-0.155	0.145389	0.0277022	0.0323252	0.0545411	0.11009	0.024275	0.052408	0.0193781	0.0987362	0.0159777	0.0201966	0.0197991	0.126447	0.0289225	0.0228512	0.0158708
-0.154	0.142891	0.0277854	0.0318924	0.0545406	0.11004	0.0243884	0.052499	0.0196153	0.0982755	0.0159539	0.0202793	0.0197638	0.126983	0.0288882	0.0230413	0.0160362
-0.153	0.140448	0.0277356	0.0314905	0.0545394	0.110006	0.024408	0.0525717	0.0197685	0.0978945	0.015918	0.0203791	0.0197218	0.127514	0.0288882	0.0232782	0.0161614
-0.152	0.138062	0.0276164	0.0310997	0.0545198	0.1099	0.0243861	0.0526496	0.0199512	0.0976201	0.0158779	0.0204454	0.0196978	0.128016	0.0289437	0.0234113	0.016299
-0.151	0.135711	0.0278244	0.0306935	0.0544712	0.109764	0.0243881	0.0527812	0.0201383	0.0974245	0.0158353	0.0204362	0.0196106	0.128519	0.0290113	0.0234823	0.0164229
-0.15	0.133478	0.0280122	0.0303604	0.0544249	0.10968	0.0243345	0.0529131	0.020469	0.0973346	0.0158022	0.0204296	0.0195591	0.129027	0.0291012	0.0235704	0.0165447
-0.149	0.131372	0.0281805	0.0301144	0.0543563	0.109596	0.0244724	0.0530762	0.0206475	0.097361	0.0157588	0.0203999	0.0194573	0.129551	0.0292199	0.0236559	0.016732
-0.148	0.12932	0.0286981	0.0297969	0.0542529	0.109473	0.0245542	0.0532069	0.0207687	0.0975103	0.0157345	0.02037	0.0193574	0.130052	0.029359	0.0238648	0.0168422
-0.147	0.127247	0.0292937	0.0292877	0.0541227	0.109328	0.0246012	0.053423	0.0208906	0.0977673	0.0157155	0.0203765	0.019266	0.130553	0.0294645	0.0240054	0.0168181
-0.146	0.125347	0.0299561	0.0288184	0.0540258	0.109193	0.0246334	0.0536522	0.0208505	0.0981344	0.0157047	0.0204678	0.0191001	0.13103	0.0296499	0.0241775	0.0167693
-0.145	0.123592	0.0304085	0.0283701	0.0538841	0.109026	0.0247231	0.0539139	0.0208471	0.0985599	0.0157021	0.0205248	0.0188911	0.131514	0.0298365	0.0243786	0.0167952
-0.144	0.121901	0.0308225	0.027977	0.0537536	0.108799	0.0246559	0.0541587	0.0209309	0.0990193	0.0156973	0.0206057	0.0187536	0.131967	0.0300257	0.0245931	0.0169185
-0.143	0.120247	0.0310481	0.027604	0.0536324	0.108585	0.0245003	0.054425	0.0211948	0.0995788	0.0156982	0.0206536	0.0186876	0.132441	0.030249	0.0248248	0.0169335
-0.142	0.118637	0.0313525	0.0273015	0.0534916	0.108325	0.0241842	0.0547462	0.0213943	0.100243	0.0157061	0.0207114	0.0186778	0.132873	0.0304637	0.0250042	0.0169083
-0.141	0.117093	0.0314901	0.0269438	0.0533214	0.108063	0.023797	0.0550139	0.0216826	0.101004	0.0157228	0.0207593	0.0185492	0.133281	0.0306876	0.0251825	0.0168015
-0.14	0.115652	0.0314132	0.0266001	0.0531416	0.107774	0.0235132	0.0552895	0.0218475	0.10182	0.0157383	0.0207981	0.0184392	0.133676	0.0309117	0.0253592	0.0167569
-0.139	0.114246	0.0312966	0.0262585	0.0529186	0.107479	0.0233581	0.0555468	0.0218956	0.102718	0.015741	0.020869	0.0183058	0.134082	0.0311589	0.025442	0.0167223
-0.138	0.112952	0.0310511	0.0259113	0.0526927	0.107223	0.0231773	0.0558311	0.0219948	0.103682	0.0157447	0.0208844	0.0182413	0.134462	0.0314274	0.0254909	0.0166687
-0.137	0.111758	0.0307509	0.0255935	0.0524637	0.106888	0.0229846	0.0561122	0.0221328	0.104716	0.015751	0.0208526	0.0181198	0.134818	0.0316729	0.0255507	0.0167012
-0.136	0.110601	0.0306596	0.0252756	0.052244	0.106534	0.0227746	0.0564128	0.0220756	0.105811	0.0157734	0.0208442	0.0179381	0.13515	0.031903	0.0256949	0.01666
-0.135	0.109524	0.030533	0.0250732	0.0520258	0.106211	0.022462	0.0567154	0.0220752	0.106952	0.0157989	0.0207806	0.0177348	0.135476	0.0321422	0.0257538	0.0166342
-0.134	0.108505	0.0303584	0.024772	0.0517713	0.105823	0.0221342	0.057013	0.0219175	0.108089	0.0158309	0.0207365	0.0176259	0.135807	0.032376	0.0257646	0.0166015
-0.133	0.107549	0.0302436	0.0245758	0.0515128	0.105464	0.0215776	0.0572938	0.0216777	0.109279	0.0158486	0.0207226	0.0174984	0.136141	0.0325969	0.0258236	0.0164642
-0.132	0.106782	0.0302347	0.024426	0.0512495	0.105113	0.0208213	0.0575362	0.0213229	0.11051	0.0158643	0.0206593	0.017351	0.136445	0.0328168	0.0258061	0.0163116
-0.131	0.106063	0.0302282	0.0242535	0.0510146	0.104719	0.02005	0.057753	0.020978	0.111807	0.0159	0.0205207	0.0172596	0.136722	0.0330655	0.0258116	0.0160616
-0.13	0.105397	0.030356	0.0241033	0.0507861	0.104331	0.0194183	0.0579672	0.020676	0.113242	0.01594	0.020449	0.0173222	0.136984	0.0333067	0.025772	0.0159274
-0.129	0.104825	0.0304282	0.0239864	0.0505397	0.103926	0.0188859	0.058153	0.0203564	0.114735	0.0159537	0.0204251	0.0174283	0.137219	0.0335603	0.0257146	0.0156853
-0.128	0.104263	0.0301961	0.0238255	0.0502595	0.103508	0.018394	0.0583311	0.0200866	0.116269	0.0159843	0.0203117	0.0175519	0.137454	0.0338291	0.0255639	0.015376
-0.127	0.103776	0.0300422	0.0236165	0.049955	0.10308	0.0178892	0.0584731	0.0199427	0.117847	0.0160282	0.02022	0.0177155	0.137659	0.0340843	0.0254205	0.0152138
-0.126	0.10335	0.0297734	0.0235218	0.0496411	0.102659	0.0176677	0.0585955	0.0198933	0.119402	0.0160677	0.020095	0.0178765	0.137852	0.0343118	0.0252539	0.0150874
-0.125	0.102914	0.0297911	0.0235021	0.0493027	0.102201	0.0173566	0.0586767	0.0199619	0.120945	0.0161181	0.0199074	0.0179994	0.138018	0.034509	0.0251936	0.0150159
-0.124	0.102508	0.0298594	0.0233446	0.0489573	0.101719	0.0171745	0.0587139	0.0200673	0.122538	0.0161846	0.0197297	0.0181133	0.138174	0.034712	0.0251116	0.014955
-0.123	0.102168	0.0299887	0.0230786	0.0486552	0.101233	0.0170593	0.0587217	0.020164	0.124157	0.0162543	0.0195964	0.0182482	0.138306	0.0349573	0.0250361	0.0149432
-0.122	0.101895	0.0299338	0.0228462	0.0483312	0.100742	0.0169191	0.0587502	0.0203645	0.125772	0.01632	0.0194158	0.0183318	0.138448	0.0351828	0.0249339	0.0150049
-0.121	0.101663	0.0295505	0.0225244	0.0480297	0.100223	0.0168413	0.0587545	0.0203736	0.127366	0.0163831	0.0192525	0.0184561	0.138545	0.0353957	0.0248621	0.0151161
-0.12	0.10157	0.0292704	0.0222732	0.0477421	0.0997363	0.0167583	0.0587626	0.0204719	0.128963	0.016449	0.019099	0.0185405	0.138633	0.0355731	0.0249189	0.0152649
-0.119	0.101455	0.0292171	0.021933	0.0474805	0.0991974	0.0167644	0.0587477	0.02054	0.130592	0.0165117	0.0189247	0.0186065	0.138695	0.0357477	0.0249913	0.0154626
-0.118	0.101422	0.0292075	0.0217003	0.0471688	0.0985986	0.0167221	0.0586644	0.020473	0.132259	0.0165874	0.0187834	0.0187123	0.138746	0.0358913	0.0250418	0.0157062
-0.117	0.101401	0.0292878	0.0216296	0.0468008	0.0980739	0.0167357	0.0585826	0.0204273	0.133896	0.0166628	0.0186606	0.0187576	0.138786	0.0360531	0.0250264	0.0159663
-0.116	0.101399	0.0294873	0.021617	0.0465069	0.0976538	0.0167731	0.0584571	0.020598	0.135525	0.0167526	0.0185228	0.0188831	0.138782	0.0361999	0.025116	0.01609
-0.115	0.101489	0.0294993	0.0215285	0.0461677	0.0972346	0.0168884	0.0583546	0.0205603	0.137149	0.016848	0.0184134	0.0189054	0.138778	0.036318	0.0252866	0.0161774
-0.114	0.101593	0.0293852	0.0215179	0.0458424	0.0968205	0.0171402	0.0581967	0.020346	0.138734	0.0169358	0.0183265	0.019015	0.138799	0.0364437	0.0253712	0.0163508
-0.113	0.101724	0.0296098	0.0214906	0.0455516	0.0964679	0.017227	0.0579857	0.0201544	0.140335	0.0170196	0.0182438	0.0190527	0.138781	0.0365724	0.0254379	0.0164833
-0.112	0.101815	0.0298714	0.0216242	0.0451984	0.0960825	0.017299	0.0577702	0.0199093	0.141927	0.0171044	0.0181311	0.0190393	0.138752	0.0366727	0.0254722	0.0165994
-0.111	0.101952	0.0302058	0.0216189	0.0448808	0.09572	0.0174744	0.0575505	0.019713	0.143519	0.0171931	0.01801	0.0191518	0.138756	0.0367637	0.0254429	0.0168399
-0.11	0.102126	0.0302275	0.0218549	0.0445596	0.0953565	0.0177136	0.0572848	0.0196118	0.145142	0.0172976	0.0178606	0.0192316	0.138714	0.036829	0.025439	0.0170351
-0.109	0.102351	0.0302163	0.0220247	0.0442151	0.0949753	0.0178773	0.0569511	0.0196232	0.14676	0.0174106	0.0177239	0.0193009	0.138667	0.0369072	0.0254097	0.0171333
-0.108	0.102662	0.0305232	0.0222792	0.0438909	0.094632	0.018004	0.0566036	0.0197524	0.148389	0.0175348	0.0175828	0.0193571	0.138618	0.0369826	0.0254057	0.0171401
-0.107	0.103016	0.0306264	0.0225724	0.0435736	0.0942665	0.0181226	0.0562498	0.0199915	0.150051	0.0176767	0.0174071	0.0193273	0.138549	0.0370581	0.0253632	0.0171464
-0.106	0.103436	0.0308099	0.022924	0.0432331	0.0939191	0.018206	0.0559017	0.0201267	0.151644	0.0178305	0.0172486	0.0192537	0.138464	0.0371212	0.0253536	0.0171828
-0.105	0.103886	0.0309866	0.02327	0.0428941	0.0936199	0.0182702	0.0554998	0.0202752	0.153289	0.0179688	0.017105	0.0192244	0.138392	0.0371632	0.0252773	0.0172665
-0.104	0.104301	0.0309382	0.0236771	0.0425476	0.0933328	0.0184235	0.0551026	0.0203424	0.154883	0.0181045	0.016986	0.0191809	0.138302	0.0371492	0.0253108	0.0173598
-0.103	0.104768	0.0310944	0.0241343	0.0422205	0.0931149	0.0187216	0.0546866	0.0202893	0.156527	0.0182332	0.0168622	0.0191968	0.13816	0.0371422	0.0252862	0.0175598
-0.102	0.105287	0.0312497	0.0246125	0.0418777	0.0929375	0.0188974	0.0542297	0.0204056	0.158142	0.0183611	0.0167504	0.0192489	0.138033	0.0371147	0.0252366	0.017674
-0.101	0.1058	0.0316802	0.024943	0.0415719	0.0927049	0.0189752	0.0537554	0.0205317	0.159758	0.018492	0.0166326	0.0192266	0.137878	0.0370432	0.025175	0.0176595
-0.1	0.106332	0.0321879	0.0252407	0.0412751	0.0925102	0.0192107	0.0532362	0.0206978	0.161338	0.0186159	0.0165161	0.0192146	0.13774	0.0369645	0.0250771	0.0176692
[truncated: 2,099 more rows]

## Sheet: Figure 6
HPC_CUE_within_Sel0	HPC_CUE_across_sel0	HPC_CUE_within_Sel1	HPC_CUE_across_sel1	HPC_CUE_within_Sel2	HPC_CUE_across_sel2	OFC_CUE_within_Sel0	OFC_CUE_across_sel0	OFC_CUE_within_Sel1	OFC_CUE_across_sel1	OFC_CUE_within_Sel2		OFC_CUE_across_sel2	HPC_fix	HPC_cue	OFC_fix	OFC_cue
[truncated: 56 more rows]
